# Supplementary material for: Dark-matter matters: Discriminating subtle blood cancers using the darkest DNA
Source: PLoS Comput Biol. 2019 Aug 30;15(8):e1007332. doi: 10.1371/journal.pcbi.1007332 (PMC6742441; doi:10.1371/journal.pcbi.1007332)
Supplement: S1 Table — Unless otherwise noted, any tested value of the penalty C yielded equivalent results. (XLSX) [file pcbi.1007332.s002.xlsx]

## Sheet: Sheet1
Disease	Method	Chromosome	F1
AML	SVM – poly	5	0.78388
B-ALL	SVM – rbf, C = 1	3	0.873843
CLL	SVM – linear	14	0.629004
CML	SVM – poly	15	0.599769
CMML	SVM – poly	9	0.94671
MDS	SVM – poly	9	0.963424
PMF	SVM – linear	3	0.518304
