# Supplementary material for: Dark-matter matters: Discriminating subtle blood cancers using the darkest DNA
Source: PLoS Comput Biol. 2019 Aug 30;15(8):e1007332. doi: 10.1371/journal.pcbi.1007332 (PMC6742441; doi:10.1371/journal.pcbi.1007332)
Supplement: S2 Table — (XLSX) [file pcbi.1007332.s003.xlsx]

## Sheet: MLL
	Non-ReVeaL		ReVeaL		ReVeaL normalized length		% Size of whole genome
	Real	Permuted	Real	Permuted	Real	Permuted
Exonic	0.335129	0.172054	0.688809	0.0742422	0.688809	0.0742422	0.0294467
Genic	0.334824	0.159599	0.666732	0.05	0.622657	0.147727	0.399523
Intron	0.334824	0.169343	0.66586	0.05	0.629866	0.147727	0.370077
Non-genic	0.382882	0.17222	0.773623	0.0418803	0.779459	0.280815	0.51
Annotated Non-coding	0.259298	0.196003	0.555477	0.135689	0.431649	0.175794	0.0737007
WG	0.379927	0.152461	0.745124	0.0888889	0.755156	0.206512	1
Non-coding	0.393866	0.135112	0.75	0.041	0.776731	0.250992	0.970553
Non-dark	0.328396	0.166905	0.736148	0.041	0.743547	0.15971	0.473224
Dark	0.374979	0.163591	0.78388	0.0425339	0.787495	0.320886	0.526776
