# Supplementary material for: Dark-matter matters: Discriminating subtle blood cancers using the darkest DNA
Source: PLoS Comput Biol. 2019 Aug 30;15(8):e1007332. doi: 10.1371/journal.pcbi.1007332 (PMC6742441; doi:10.1371/journal.pcbi.1007332)
Supplement: S3 Table — (XLSX) [file pcbi.1007332.s004.xlsx]

## Sheet: PCAWG
	Non-ReVeaL		ReVeaL		ReVeaL normalized length		% Size of whole genome
	Real	Permuted	Real	Permuted	Real	Permuted
Exonic	0.567087	0.0732079	0.977591	0.0142857	0.977591	0.0142857	0.0294467
Genic	0.702912	0.0739121	1	0.0422935	0.990476	0	0.399523
Intron	0.688934	0.0736611	1	0.0304054	0.990909	0	0.370077
Non-genic	0.697029	0.0716355	1	0.0125	0.988889	0.0869151	0.51
Annotated Non-coding	0.415414	0.0893713	0.811765	0.0588235	0.877774	0.0672065	0.0737007
WG	0.743524	0.0697666	1	0.0321123	1	0.0700549	1
Non-coding	0.756262	0.095104	1	0.031722	0.995238	0.047027	0.970553
Non-dark	0.691763	0.0803677	1	0.0466667	0.995238	0.0678571	0.473224
Dark	0.706303	0.0712176	1	0.0111111	0.995238	0.0284416	0.526776
