# Supplementary material for: Dark-matter matters: Discriminating subtle blood cancers using the darkest DNA
Source: PLoS Comput Biol. 2019 Aug 30;15(8):e1007332. doi: 10.1371/journal.pcbi.1007332 (PMC6742441; doi:10.1371/journal.pcbi.1007332)
Supplement: S4 Table — (XLSX) [file pcbi.1007332.s005.xlsx]

## Sheet: Chr14_106300000-106350000_maske
Start	Stop	biologicalEntity
106303099	106312010	IG C gene
106320349	106322323	IG C gene
106323682	106323741	miRNA
106323742	106323801	miRNA
106323912	106323971	miRNA
106324334	106324411	miRNA
106324504	106324581	miRNA
106324723	106324792	miRNA
106325653	106325722	miRNA
106325958	106326024	miRNA
106328192	106328622	TF binding site
106329408	106329468	IG J gene
106330024	106330072	IG J gene
106330425	106330470	IG J gene
106330797	106330845	IG J gene
106331409	106331460	IG J gene
106331617	106331668	IG J gene
106331761	106331771	IG D gene
106346892	106346911	IG D gene
106347397	106347414	IG D gene
106349761	106349780	IG D gene
