# Supplementary material for: Dark-matter matters: Discriminating subtle blood cancers using the darkest DNA
Source: PLoS Comput Biol. 2019 Aug 30;15(8):e1007332. doi: 10.1371/journal.pcbi.1007332 (PMC6742441; doi:10.1371/journal.pcbi.1007332)
Supplement: S6 Table — (CSV) [file pcbi.1007332.s007.csv]

Algorithm	Parameters
MLP	LayerSize=200,Solver=adam,LearningRate=adaptive,Activation=relu
MLP	LayerSize=200,Solver=lbfgs,LearningRate=constant,Activation=logistic
MLP	LayerSize=200,Solver=lbfgs,LearningRate=constant,Activation=relu
NB
RF	NTree=1000,MaxNumberFeatures=sauto,MinsampleLeaf=1
RF	NTree=500,MaxNumberFeatures=sauto,MinsampleLeaf=1
RF	NTree=750,MaxNumberFeatures=sauto,MinsampleLeaf=1
SVM	Kernel=linear,C=0.01,Gamma=auto,Degree=3
SVM	Kernel=linear,C=0.1,Gamma=auto,Degree=3
SVM	Kernel=linear,C=1,Gamma=auto,Degree=3
SVM	Kernel=poly,C=0.01,Gamma=auto,Degree=3
SVM	Kernel=poly,C=0.1,Gamma=auto,Degree=3
SVM	Kernel=poly,C=1,Gamma=auto,Degree=3
SVM	Kernel=rbf,C=0.01,Gamma=auto,Degree=3
SVM	Kernel=rbf,C=0.1,Gamma=auto,Degree=3
SVM	Kernel=rbf,C=1,Gamma=auto,Degree=3
