# Supplementary material for: Dark-matter matters: Discriminating subtle blood cancers using the darkest DNA
Source: PLoS Comput Biol. 2019 Aug 30;15(8):e1007332. doi: 10.1371/journal.pcbi.1007332 (PMC6742441; doi:10.1371/journal.pcbi.1007332)
Supplement: S7 Table — (ZIP) [file pcbi.1007332.s008.zip]

Archive with 3 entries (2 files):
- SupplementaryTable7.csv
- __MACOSX/
- __MACOSX/._SupplementaryTable7.csv
