# Supplementary material for: Dark-matter matters: Discriminating subtle blood cancers using the darkest DNA
Source: PLoS Comput Biol. 2019 Aug 30;15(8):e1007332. doi: 10.1371/journal.pcbi.1007332 (PMC6742441; doi:10.1371/journal.pcbi.1007332)
Supplement: S7 Table — (ZIP) [file pcbi.1007332.s008.zip › SupplementaryTable7.csv]

#Supplementary Table 7
#Column scores are mean values unless noted with the suffix '_sd' where it is then the standard deviation of the score
method	parameter	disease	region	recall	precision	sensitivity	f1	specificity	accuracy	recall_sd	precision_sd	sensitivity_sd	jaccard_sd	f1_sd	specificity_sd	accuracy_sd	testError	testError_sd
MLP	LayerSize=200,Solver=adam,LearningRate=adaptive,Activation=relu	AML	Annotated	0.7	0.285943134	0.7	0.392808909	0.616	0.63	0.194365063	0.075551329	0.194365063	0.069376553	0.087534649	0.179579756	0.133287029	0.37	0.133287029
MLP	LayerSize=200,Solver=adam,LearningRate=adaptive,Activation=relu	B-ALL	Annotated	0.49	0.203170818	0.49	0.25634773	0.638	0.613333333	0.381371793	0.118805381	0.381371793	0.096605113	0.154778054	0.215086546	0.127850221	0.386666667	0.127850221
MLP	LayerSize=200,Solver=adam,LearningRate=adaptive,Activation=relu	CLL	Annotated	0	0	0	0	0.385454545	0.353333333	0	0	0	0	0	0.497841069	0.456354313	0.646666667	0.456354313
MLP	LayerSize=200,Solver=adam,LearningRate=adaptive,Activation=relu	CML	Annotated	0	0	0	0	0	0	0	0	0	0	0	0	0	1	0
MLP	LayerSize=200,Solver=adam,LearningRate=adaptive,Activation=relu	CMML	Annotated	0.25	0.436666667	0.25	0.248507383	0.818	0.723333333	0.295334086	0.405789718	0.295334086	0.220748803	0.263378708	0.303380949	0.265181047	0.276666667	0.265181047
MLP	LayerSize=200,Solver=adam,LearningRate=adaptive,Activation=relu	MDS	Annotated	0.15	0.330555556	0.15	0.195122421	0.868	0.748333333	0.177951304	0.309444943	0.177951304	0.137293103	0.206509556	0.305679571	0.263926898	0.251666667	0.263926898
MLP	LayerSize=200,Solver=adam,LearningRate=adaptive,Activation=relu	PMF	Annotated	0	0	0	0	0.194	0.161666667	0	0	0	0	0	0.409015077	0.340845898	0.838333333	0.340845898
MLP	LayerSize=200,Solver=lbfgs,LearningRate=constant,Activation=logistic	AML	Annotated	0.61	0.308330828	0.61	0.40306387	0.72	0.701666667	0.251440296	0.111562364	0.251440296	0.116730353	0.147388523	0.102848324	0.092111714	0.298333333	0.092111714
MLP	LayerSize=200,Solver=lbfgs,LearningRate=constant,Activation=logistic	B-ALL	Annotated	0.41	0.236731876	0.41	0.288793775	0.756	0.698333333	0.292308817	0.131034191	0.292308817	0.115457836	0.169186748	0.130911336	0.096689014	0.301666667	0.096689014
MLP	LayerSize=200,Solver=lbfgs,LearningRate=constant,Activation=logistic	CLL	Annotated	0	0	0	0	0.367272727	0.336666667	0	0	0	0	0	0.475191711	0.435592402	0.663333333	0.435592402
MLP	LayerSize=200,Solver=lbfgs,LearningRate=constant,Activation=logistic	CML	Annotated	0.2	0.413333333	0.2	0.252619048	0.68	0.64	0.266666667	0.4764063	0.266666667	0.235092172	0.303408142	0.470093674	0.443485076	0.36	0.443485076
MLP	LayerSize=200,Solver=lbfgs,LearningRate=constant,Activation=logistic	CMML	Annotated	0.26	0.294153069	0.26	0.270519009	0.91	0.801666667	0.291356978	0.342967462	0.291356978	0.265182809	0.309210372	0.07007932	0.081441489	0.198333333	0.081441489
MLP	LayerSize=200,Solver=lbfgs,LearningRate=constant,Activation=logistic	MDS	Annotated	0.33	0.274924814	0.33	0.29091472	0.824	0.741666667	0.245175674	0.182659712	0.245175674	0.131418526	0.192538907	0.092760145	0.091708745	0.258333333	0.091708745
MLP	LayerSize=200,Solver=lbfgs,LearningRate=constant,Activation=logistic	PMF	Annotated	0.02	0.15	0.02	0.034848485	0.294	0.248333333	0.042163702	0.337474279	0.042163702	0.040304169	0.073553805	0.473478851	0.400034721	0.751666667	0.400034721
MLP	LayerSize=200,Solver=lbfgs,LearningRate=constant,Activation=relu	AML	Annotated	0.47	0.308282337	0.47	0.354080552	0.762	0.713333333	0.211081869	0.129196379	0.211081869	0.109164406	0.145730842	0.145586935	0.117010077	0.286666667	0.117010077
MLP	LayerSize=200,Solver=lbfgs,LearningRate=constant,Activation=relu	B-ALL	Annotated	0.52	0.269897352	0.52	0.33585082	0.732	0.696666667	0.329309041	0.137521792	0.329309041	0.124582094	0.17604829	0.134064661	0.087064613	0.303333333	0.087064613
MLP	LayerSize=200,Solver=lbfgs,LearningRate=constant,Activation=relu	CLL	Annotated	0.14	0.056547619	0.14	0.076923077	0.772727273	0.72	0.298886824	0.126898843	0.298886824	0.105326463	0.166172838	0.136934831	0.129051621	0.28	0.129051621
MLP	LayerSize=200,Solver=lbfgs,LearningRate=constant,Activation=relu	CML	Annotated	0.18	0.288333333	0.18	0.205	0.869090909	0.811666667	0.257336788	0.370022522	0.257336788	0.210924588	0.266723888	0.306141603	0.28707228	0.188333333	0.28707228
MLP	LayerSize=200,Solver=lbfgs,LearningRate=constant,Activation=relu	CMML	Annotated	0.09	0.1075	0.09	0.093275613	0.528	0.455	0.128668394	0.125366746	0.128668394	0.071364451	0.119637172	0.456284512	0.392526637	0.545	0.392526637
MLP	LayerSize=200,Solver=lbfgs,LearningRate=constant,Activation=relu	MDS	Annotated	0.04	0.075	0.04	0.043939394	0.844	0.71	0.096609178	0.168737139	0.096609178	0.054777202	0.095946304	0.300931886	0.251685675	0.29	0.251685675
MLP	LayerSize=200,Solver=lbfgs,LearningRate=constant,Activation=relu	PMF	Annotated	0.01	0.0125	0.01	0.011111111	0.376	0.315	0.031622777	0.039528471	0.031622777	0.018601633	0.035136418	0.486420029	0.407222601	0.685	0.407222601
NB		AML	Annotated	0.76	0.171889645	0.76	0.278618868	0.302	0.378333333	0.295145915	0.05689615	0.295145915	0.062758491	0.096782668	0.17060676	0.114947653	0.621666667	0.114947653
NB		B-ALL	Annotated	0.41	0.254390054	0.41	0.294713539	0.768	0.708333333	0.324722103	0.172488636	0.324722103	0.130887971	0.189073928	0.165516028	0.115536857	0.291666667	0.115536857
NB		CLL	Annotated	0	0	0	0	0	0	0	0	0	0	0	0	0	1	0
NB		CML	Annotated	0	0	0	0	0	0	0	0	0	0	0	0	0	1	0
NB		CMML	Annotated	0	0	0	0	0	0	0	0	0	0	0	0	0	1	0
NB		MDS	Annotated	0.01	0.033333333	0.01	0.015384615	0.466	0.39	0.031622777	0.105409255	0.031622777	0.026352314	0.048650426	0.491351877	0.411351281	0.61	0.411351281
NB		PMF	Annotated	0	0	0	0	0	0	0	0	0	0	0	0	0	1	0
RF	NTree=1000,MaxNumberFeatures=sauto,MinsampleLeaf=1	AML	Annotated	0.63	0.30695033	0.63	0.407905529	0.708	0.695	0.275075747	0.135416231	0.275075747	0.129076026	0.17095905	0.086512684	0.093969393	0.305	0.093969393
RF	NTree=1000,MaxNumberFeatures=sauto,MinsampleLeaf=1	B-ALL	Annotated	0.65	0.355462593	0.65	0.444630655	0.746	0.73	0.254950976	0.130356341	0.254950976	0.116890114	0.145175886	0.116256422	0.090540217	0.27	0.090540217
RF	NTree=1000,MaxNumberFeatures=sauto,MinsampleLeaf=1	CLL	Annotated	0	0	0	0	0.192727273	0.176666667	0	0	0	0	0	0.406395158	0.372528895	0.823333333	0.372528895
RF	NTree=1000,MaxNumberFeatures=sauto,MinsampleLeaf=1	CML	Annotated	0.02	0.1	0.02	0.033333333	0.1	0.093333333	0.063245553	0.316227766	0.063245553	0.063245553	0.105409255	0.316227766	0.295145915	0.906666667	0.295145915
RF	NTree=1000,MaxNumberFeatures=sauto,MinsampleLeaf=1	CMML	Annotated	0.4	0.38264652	0.4	0.351756308	0.872	0.793333333	0.333333333	0.270336161	0.333333333	0.190981042	0.235839586	0.104221985	0.070797921	0.206666667	0.070797921
RF	NTree=1000,MaxNumberFeatures=sauto,MinsampleLeaf=1	MDS	Annotated	0.25	0.313205128	0.25	0.263283238	0.822	0.726666667	0.310017921	0.412490379	0.310017921	0.25960756	0.32442519	0.296715352	0.267614058	0.273333333	0.267614058
RF	NTree=1000,MaxNumberFeatures=sauto,MinsampleLeaf=1	PMF	Annotated	0.09	0.325	0.09	0.12654648	0.766	0.653333333	0.099442893	0.393719992	0.099442893	0.07575845	0.128046337	0.405742118	0.345589495	0.346666667	0.345589495
RF	NTree=500,MaxNumberFeatures=sauto,MinsampleLeaf=1	AML	Annotated	0.61	0.287270301	0.61	0.387101394	0.708	0.691666667	0.28848262	0.113752671	0.28848262	0.124087149	0.160219564	0.067461923	0.070819715	0.308333333	0.070819715
RF	NTree=500,MaxNumberFeatures=sauto,MinsampleLeaf=1	B-ALL	Annotated	0.63	0.323746785	0.63	0.414252318	0.726	0.71	0.275075747	0.119534302	0.275075747	0.124248445	0.148219428	0.126156869	0.092696238	0.29	0.092696238
RF	NTree=500,MaxNumberFeatures=sauto,MinsampleLeaf=1	CLL	Annotated	0	0	0	0	0.098181818	0.09	0	0	0	0	0	0.31047817	0.284604989	0.91	0.284604989
RF	NTree=500,MaxNumberFeatures=sauto,MinsampleLeaf=1	CML	Annotated	0.12	0.3	0.12	0.155555556	0.3	0.285	0.252982213	0.483045892	0.252982213	0.252982213	0.29256915	0.483045892	0.459095326	0.715	0.459095326
RF	NTree=500,MaxNumberFeatures=sauto,MinsampleLeaf=1	CMML	Annotated	0.45	0.404362099	0.45	0.389442518	0.88	0.808333333	0.343996124	0.295038475	0.343996124	0.211674309	0.260465846	0.095684667	0.060476503	0.191666667	0.060476503
RF	NTree=500,MaxNumberFeatures=sauto,MinsampleLeaf=1	MDS	Annotated	0.22	0.345277778	0.22	0.252295322	0.748	0.66	0.274064064	0.395430107	0.274064064	0.23925319	0.296382144	0.396226647	0.353308874	0.34	0.353308874
RF	NTree=500,MaxNumberFeatures=sauto,MinsampleLeaf=1	PMF	Annotated	0.07	0.123333333	0.07	0.086217949	0.648	0.551666667	0.08232726	0.140589587	0.08232726	0.054410536	0.09731739	0.448820677	0.381472941	0.448333333	0.381472941
RF	NTree=750,MaxNumberFeatures=sauto,MinsampleLeaf=1	AML	Annotated	0.59	0.296034799	0.59	0.38969164	0.71	0.69	0.23781412	0.114337002	0.23781412	0.109931176	0.14424176	0.087050432	0.089993141	0.31	0.089993141
RF	NTree=750,MaxNumberFeatures=sauto,MinsampleLeaf=1	B-ALL	Annotated	0.69	0.371281291	0.69	0.464921555	0.738	0.73	0.233095116	0.133221926	0.233095116	0.11999364	0.136708759	0.131470318	0.102379107	0.27	0.102379107
RF	NTree=750,MaxNumberFeatures=sauto,MinsampleLeaf=1	CLL	Annotated	0	0	0	0	0.194545455	0.178333333	0	0	0	0	0	0.410160219	0.3759802	0.821666667	0.3759802
RF	NTree=750,MaxNumberFeatures=sauto,MinsampleLeaf=1	CML	Annotated	0.08	0.2	0.08	0.108333333	0.2	0.19	0.193218357	0.421637021	0.193218357	0.193218357	0.248607232	0.421637021	0.400632216	0.81	0.400632216
RF	NTree=750,MaxNumberFeatures=sauto,MinsampleLeaf=1	CMML	Annotated	0.42	0.439476478	0.42	0.381889129	0.89	0.811666667	0.325917508	0.268828335	0.325917508	0.187627635	0.236414411	0.102089286	0.063367437	0.188333333	0.063367437
RF	NTree=750,MaxNumberFeatures=sauto,MinsampleLeaf=1	MDS	Annotated	0.22	0.259871795	0.22	0.230778668	0.826	0.725	0.285968141	0.314127884	0.285968141	0.209664889	0.280809967	0.293795091	0.261907768	0.275	0.261907768
RF	NTree=750,MaxNumberFeatures=sauto,MinsampleLeaf=1	PMF	Annotated	0.12	0.251666667	0.12	0.147359307	0.858	0.735	0.161932771	0.331704353	0.161932771	0.107777335	0.173556449	0.304112552	0.259207005	0.265	0.259207005
SVM	Kernel=linear,C=0.01,Gamma=auto,Degree=3	AML	Annotated	0.61	0.322961497	0.61	0.413252148	0.728	0.708333333	0.19692074	0.099476001	0.19692074	0.099447259	0.121441265	0.124436508	0.100385061	0.291666667	0.100385061
SVM	Kernel=linear,C=0.01,Gamma=auto,Degree=3	B-ALL	Annotated	0.51	0.257697361	0.51	0.316357202	0.716	0.681666667	0.35103023	0.137367399	0.35103023	0.131575472	0.180019751	0.187806047	0.132042361	0.318333333	0.132042361
SVM	Kernel=linear,C=0.01,Gamma=auto,Degree=3	CLL	Annotated	0	0	0	0	0.369090909	0.338333333	0	0	0	0	0	0.476831446	0.437095492	0.661666667	0.437095492
SVM	Kernel=linear,C=0.01,Gamma=auto,Degree=3	CML	Annotated	0	0	0	0	0.098181818	0.09	0	0	0	0	0	0.31047817	0.284604989	0.91	0.284604989
SVM	Kernel=linear,C=0.01,Gamma=auto,Degree=3	CMML	Annotated	0.37	0.341495098	0.37	0.319179894	0.858	0.776666667	0.365300485	0.315076451	0.365300485	0.219997163	0.279697057	0.106854002	0.09067647	0.223333333	0.09067647
SVM	Kernel=linear,C=0.01,Gamma=auto,Degree=3	MDS	Annotated	0.18	0.349365079	0.18	0.211483332	0.918	0.795	0.168654809	0.309110156	0.168654809	0.119295864	0.17706123	0.056134758	0.053315969	0.205	0.053315969
SVM	Kernel=linear,C=0.01,Gamma=auto,Degree=3	PMF	Annotated	0.07	0.35	0.07	0.114335664	0.864	0.731666667	0.105934991	0.474341649	0.105934991	0.105687656	0.168073413	0.305475949	0.260750342	0.268333333	0.260750342
SVM	Kernel=linear,C=0.1,Gamma=auto,Degree=3	AML	Annotated	0.64	0.338234516	0.64	0.438636761	0.75	0.731666667	0.241292814	0.109679474	0.241292814	0.113194306	0.145095801	0.064807407	0.069588739	0.268333333	0.069588739
SVM	Kernel=linear,C=0.1,Gamma=auto,Degree=3	B-ALL	Annotated	0.37	0.176794745	0.37	0.233268275	0.692	0.638333333	0.275075747	0.113500369	0.275075747	0.102151598	0.154975941	0.132731977	0.096561245	0.361666667	0.096561245
SVM	Kernel=linear,C=0.1,Gamma=auto,Degree=3	CLL	Annotated	0	0	0	0	0.774545455	0.71	0	0	0	0	0	0.408558576	0.374512028	0.29	0.374512028
SVM	Kernel=linear,C=0.1,Gamma=auto,Degree=3	CML	Annotated	0.02	0.1	0.02	0.033333333	0.489090909	0.45	0.063245553	0.316227766	0.063245553	0.063245553	0.105409255	0.515718049	0.474601847	0.55	0.474601847
SVM	Kernel=linear,C=0.1,Gamma=auto,Degree=3	CMML	Annotated	0.19	0.234967949	0.19	0.192340522	0.872	0.758333333	0.19692074	0.261507493	0.19692074	0.127754661	0.191973247	0.103365586	0.084345703	0.241666667	0.084345703
SVM	Kernel=linear,C=0.1,Gamma=auto,Degree=3	MDS	Annotated	0.29	0.267361111	0.29	0.272919478	0.782	0.7	0.260128174	0.247107105	0.260128174	0.175597313	0.242128392	0.282599049	0.254466278	0.3	0.254466278
SVM	Kernel=linear,C=0.1,Gamma=auto,Degree=3	PMF	Annotated	0.1	0.224285714	0.1	0.135098039	0.764	0.653333333	0.169967317	0.353925188	0.169967317	0.164335671	0.226947926	0.404178179	0.347459919	0.346666667	0.347459919
SVM	Kernel=linear,C=1,Gamma=auto,Degree=3	AML	Annotated	0.59	0.34202619	0.59	0.428464037	0.772	0.741666667	0.233095116	0.114050943	0.233095116	0.115716145	0.146600265	0.065455668	0.069499978	0.258333333	0.069499978
SVM	Kernel=linear,C=1,Gamma=auto,Degree=3	B-ALL	Annotated	0.42	0.197958454	0.42	0.261606233	0.7	0.653333333	0.293636207	0.107304415	0.293636207	0.103229874	0.15361619	0.127540843	0.085994545	0.346666667	0.085994545
SVM	Kernel=linear,C=1,Gamma=auto,Degree=3	CLL	Annotated	0	0	0	0	0.763636364	0.7	0	0	0	0	0	0.403929278	0.370268505	0.3	0.370268505
SVM	Kernel=linear,C=1,Gamma=auto,Degree=3	CML	Annotated	0.02	0.1	0.02	0.033333333	0.490909091	0.451666667	0.063245553	0.316227766	0.063245553	0.063245553	0.105409255	0.517534595	0.47625403	0.548333333	0.47625403
SVM	Kernel=linear,C=1,Gamma=auto,Degree=3	CMML	Annotated	0.19	0.224996867	0.19	0.184686118	0.77	0.673333333	0.218326972	0.255023279	0.218326972	0.129985898	0.192256534	0.289251909	0.251194676	0.326666667	0.251194676
SVM	Kernel=linear,C=1,Gamma=auto,Degree=3	MDS	Annotated	0.34	0.444714795	0.34	0.337321419	0.876	0.786666667	0.201108042	0.283902676	0.201108042	0.135722725	0.174779929	0.079888812	0.068403307	0.213333333	0.068403307
SVM	Kernel=linear,C=1,Gamma=auto,Degree=3	PMF	Annotated	0.09	0.187619048	0.09	0.117598039	0.76	0.648333333	0.159513148	0.2930384	0.159513148	0.14314596	0.201401129	0.40188445	0.344126197	0.351666667	0.344126197
SVM	Kernel=poly,C=0.01,Gamma=auto,Degree=3	AML	Annotated	0.5	0.181296296	0.5	0.248718602	0.65	0.625	0.410960934	0.135457474	0.410960934	0.109375346	0.176655552	0.287402157	0.179376492	0.375	0.179376492
SVM	Kernel=poly,C=0.01,Gamma=auto,Degree=3	B-ALL	Annotated	0.46	0.126364229	0.46	0.193971608	0.486	0.481666667	0.492612085	0.139718772	0.492612085	0.131142589	0.208228482	0.39056085	0.312343788	0.518333333	0.312343788
SVM	Kernel=poly,C=0.01,Gamma=auto,Degree=3	CLL	Annotated	0	0	0	0	0	0	0	0	0	0	0	0	0	1	0
SVM	Kernel=poly,C=0.01,Gamma=auto,Degree=3	CML	Annotated	0	0	0	0	0	0	0	0	0	0	0	0	0	1	0
SVM	Kernel=poly,C=0.01,Gamma=auto,Degree=3	CMML	Annotated	0.44	0.262778293	0.44	0.266659035	0.48	0.473333333	0.497102717	0.383655147	0.497102717	0.291367541	0.330641105	0.466285559	0.403013341	0.526666667	0.403013341
SVM	Kernel=poly,C=0.01,Gamma=auto,Degree=3	MDS	Annotated	0.02	0.1	0.02	0.033333333	0.198	0.168333333	0.063245553	0.316227766	0.063245553	0.063245553	0.105409255	0.417447269	0.355073458	0.831666667	0.355073458
SVM	Kernel=poly,C=0.01,Gamma=auto,Degree=3	PMF	Annotated	0	0	0	0	0.27	0.225	0	0	0	0	0	0.436882898	0.364069082	0.775	0.364069082
SVM	Kernel=poly,C=0.1,Gamma=auto,Degree=3	AML	Annotated	0.5	0.181296296	0.5	0.248718602	0.65	0.625	0.410960934	0.135457474	0.410960934	0.109375346	0.176655552	0.287402157	0.179376492	0.375	0.179376492
SVM	Kernel=poly,C=0.1,Gamma=auto,Degree=3	B-ALL	Annotated	0.46	0.126364229	0.46	0.193971608	0.486	0.481666667	0.492612085	0.139718772	0.492612085	0.131142589	0.208228482	0.39056085	0.312343788	0.518333333	0.312343788
SVM	Kernel=poly,C=0.1,Gamma=auto,Degree=3	CLL	Annotated	0	0	0	0	0	0	0	0	0	0	0	0	0	1	0
SVM	Kernel=poly,C=0.1,Gamma=auto,Degree=3	CML	Annotated	0	0	0	0	0	0	0	0	0	0	0	0	0	1	0
SVM	Kernel=poly,C=0.1,Gamma=auto,Degree=3	CMML	Annotated	0.44	0.262778293	0.44	0.266659035	0.48	0.473333333	0.497102717	0.383655147	0.497102717	0.291367541	0.330641105	0.466285559	0.403013341	0.526666667	0.403013341
SVM	Kernel=poly,C=0.1,Gamma=auto,Degree=3	MDS	Annotated	0.02	0.1	0.02	0.033333333	0.198	0.168333333	0.063245553	0.316227766	0.063245553	0.063245553	0.105409255	0.417447269	0.355073458	0.831666667	0.355073458
SVM	Kernel=poly,C=0.1,Gamma=auto,Degree=3	PMF	Annotated	0	0	0	0	0.27	0.225	0	0	0	0	0	0.436882898	0.364069082	0.775	0.364069082
SVM	Kernel=poly,C=1,Gamma=auto,Degree=3	AML	Annotated	0.5	0.182685185	0.5	0.250599479	0.656	0.63	0.410960934	0.13583617	0.410960934	0.110255684	0.177888365	0.278376244	0.171917293	0.37	0.171917293
SVM	Kernel=poly,C=1,Gamma=auto,Degree=3	B-ALL	Annotated	0.46	0.126364229	0.46	0.193971608	0.486	0.481666667	0.492612085	0.139718772	0.492612085	0.131142589	0.208228482	0.39056085	0.312343788	0.518333333	0.312343788
SVM	Kernel=poly,C=1,Gamma=auto,Degree=3	CLL	Annotated	0	0	0	0	0.089090909	0.081666667	0	0	0	0	0	0.281730192	0.258252676	0.918333333	0.258252676
SVM	Kernel=poly,C=1,Gamma=auto,Degree=3	CML	Annotated	0	0	0	0	0	0	0	0	0	0	0	0	0	1	0
SVM	Kernel=poly,C=1,Gamma=auto,Degree=3	CMML	Annotated	0.44	0.262778293	0.44	0.266659035	0.48	0.473333333	0.497102717	0.383655147	0.497102717	0.291367541	0.330641105	0.466285559	0.403013341	0.526666667	0.403013341
SVM	Kernel=poly,C=1,Gamma=auto,Degree=3	MDS	Annotated	0.02	0.1	0.02	0.033333333	0.198	0.168333333	0.063245553	0.316227766	0.063245553	0.063245553	0.105409255	0.417447269	0.355073458	0.831666667	0.355073458
SVM	Kernel=poly,C=1,Gamma=auto,Degree=3	PMF	Annotated	0	0	0	0	0.276	0.23	0	0	0	0	0	0.445301396	0.371084497	0.77	0.371084497
SVM	Kernel=rbf,C=0.01,Gamma=auto,Degree=3	AML	Annotated	0.7	0.224892683	0.7	0.320092913	0.452	0.493333333	0.278886676	0.123187515	0.278886676	0.090233971	0.121858159	0.279872987	0.201720991	0.506666667	0.201720991
SVM	Kernel=rbf,C=0.01,Gamma=auto,Degree=3	B-ALL	Annotated	0.48	0.237999586	0.48	0.242059549	0.594	0.575	0.451663592	0.297133525	0.451663592	0.126747819	0.198145407	0.343970283	0.264837476	0.425	0.264837476
SVM	Kernel=rbf,C=0.01,Gamma=auto,Degree=3	CLL	Annotated	0	0	0	0	0	0	0	0	0	0	0	0	0	1	0
SVM	Kernel=rbf,C=0.01,Gamma=auto,Degree=3	CML	Annotated	0	0	0	0	0	0	0	0	0	0	0	0	0	1	0
SVM	Kernel=rbf,C=0.01,Gamma=auto,Degree=3	CMML	Annotated	0.18	0.408823529	0.18	0.201230251	0.68	0.596666667	0.311982906	0.462439663	0.311982906	0.198349103	0.264707771	0.471027246	0.412520108	0.403333333	0.412520108
SVM	Kernel=rbf,C=0.01,Gamma=auto,Degree=3	MDS	Annotated	0.07	0.26	0.07	0.104335664	0.394	0.34	0.125166556	0.432563419	0.125166556	0.115590273	0.181725157	0.508771942	0.439219285	0.66	0.439219285
SVM	Kernel=rbf,C=0.01,Gamma=auto,Degree=3	PMF	Annotated	0	0	0	0	0.366	0.305	0	0	0	0	0	0.473760371	0.394800309	0.695	0.394800309
SVM	Kernel=rbf,C=0.1,Gamma=auto,Degree=3	AML	Annotated	0.71	0.227730495	0.71	0.324783024	0.462	0.503333333	0.284604989	0.12074843	0.284604989	0.087580633	0.118548226	0.26540535	0.186884793	0.496666667	0.186884793
SVM	Kernel=rbf,C=0.1,Gamma=auto,Degree=3	B-ALL	Annotated	0.49	0.245609011	0.49	0.25056768	0.576	0.561666667	0.440832546	0.290470581	0.440832546	0.120289309	0.186634719	0.324523582	0.253621912	0.438333333	0.253621912
SVM	Kernel=rbf,C=0.1,Gamma=auto,Degree=3	CLL	Annotated	0	0	0	0	0	0	0	0	0	0	0	0	0	1	0
SVM	Kernel=rbf,C=0.1,Gamma=auto,Degree=3	CML	Annotated	0	0	0	0	0	0	0	0	0	0	0	0	0	1	0
SVM	Kernel=rbf,C=0.1,Gamma=auto,Degree=3	CMML	Annotated	0.22	0.408333333	0.22	0.264169164	0.686	0.608333333	0.325917508	0.481846372	0.325917508	0.284067387	0.336564493	0.473760371	0.422751861	0.391666667	0.422751861
SVM	Kernel=rbf,C=0.1,Gamma=auto,Degree=3	MDS	Annotated	0.1	0.241666667	0.1	0.124196856	0.39	0.341666667	0.2	0.397620236	0.2	0.159093957	0.226415228	0.50369744	0.441395794	0.658333333	0.441395794
SVM	Kernel=rbf,C=0.1,Gamma=auto,Degree=3	PMF	Annotated	0	0	0	0	0.09	0.075	0	0	0	0	0	0.284604989	0.237170825	0.925	0.237170825
SVM	Kernel=rbf,C=1,Gamma=auto,Degree=3	AML	Annotated	0.71	0.231231749	0.71	0.329052057	0.47	0.51	0.284604989	0.122430195	0.284604989	0.089219596	0.1214125	0.266207939	0.188921566	0.49	0.188921566
SVM	Kernel=rbf,C=1,Gamma=auto,Degree=3	B-ALL	Annotated	0.49	0.241137876	0.49	0.245471528	0.568	0.555	0.443345864	0.28959655	0.443345864	0.115552127	0.180960354	0.322931021	0.250067892	0.445	0.250067892
SVM	Kernel=rbf,C=1,Gamma=auto,Degree=3	CLL	Annotated	0	0	0	0	0	0	0	0	0	0	0	0	0	1	0
SVM	Kernel=rbf,C=1,Gamma=auto,Degree=3	CML	Annotated	0	0	0	0	0	0	0	0	0	0	0	0	0	1	0
SVM	Kernel=rbf,C=1,Gamma=auto,Degree=3	CMML	Annotated	0.22	0.408333333	0.22	0.264169164	0.686	0.608333333	0.325917508	0.481846372	0.325917508	0.284067387	0.336564493	0.473760371	0.422751861	0.391666667	0.422751861
SVM	Kernel=rbf,C=1,Gamma=auto,Degree=3	MDS	Annotated	0.1	0.241666667	0.1	0.124196856	0.39	0.341666667	0.2	0.397620236	0.2	0.159093957	0.226415228	0.50369744	0.441395794	0.658333333	0.441395794
SVM	Kernel=rbf,C=1,Gamma=auto,Degree=3	PMF	Annotated	0	0	0	0	0.09	0.075	0	0	0	0	0	0.284604989	0.237170825	0.925	0.237170825
MLP	LayerSize=200,Solver=adam,LearningRate=adaptive,Activation=relu	AML	Annotated	0.55	0.303961743	0.55	0.377721744	0.742	0.71	0.279880927	0.121157592	0.279880927	0.119441043	0.158025162	0.108504992	0.086495558	0.29	0.086495558
MLP	LayerSize=200,Solver=adam,LearningRate=adaptive,Activation=relu	B-ALL	Annotated	0.52	0.24997243	0.52	0.321544901	0.688	0.66	0.289827535	0.115165796	0.289827535	0.086452005	0.132575833	0.158380695	0.098507379	0.34	0.098507379
MLP	LayerSize=200,Solver=adam,LearningRate=adaptive,Activation=relu	CLL	Annotated	0.1	0.091666667	0.1	0.085294118	0.567272727	0.528333333	0.194365063	0.149329778	0.194365063	0.082821558	0.140165224	0.489882953	0.455355647	0.471666667	0.455355647
MLP	LayerSize=200,Solver=adam,LearningRate=adaptive,Activation=relu	CML	Annotated	0.06	0.233333333	0.06	0.091666667	0.587272727	0.543333333	0.096609178	0.417221852	0.096609178	0.088781114	0.149329778	0.505692118	0.468000739	0.456666667	0.468000739
MLP	LayerSize=200,Solver=adam,LearningRate=adaptive,Activation=relu	CMML	Annotated	0.29	0.405952381	0.29	0.315053806	0.928	0.821666667	0.276686746	0.318176276	0.276686746	0.203411186	0.25687257	0.059029183	0.06138826	0.178333333	0.06138826
MLP	LayerSize=200,Solver=adam,LearningRate=adaptive,Activation=relu	MDS	Annotated	0.22	0.36974026	0.22	0.242470334	0.9	0.786666667	0.154919334	0.258124964	0.154919334	0.081228249	0.118065104	0.060369234	0.042889465	0.213333333	0.042889465
MLP	LayerSize=200,Solver=adam,LearningRate=adaptive,Activation=relu	PMF	Annotated	0.13	0.186309524	0.13	0.152614379	0.75	0.646666667	0.211081869	0.300829902	0.211081869	0.166172838	0.246572905	0.397128583	0.344426523	0.353333333	0.344426523
MLP	LayerSize=200,Solver=lbfgs,LearningRate=constant,Activation=logistic	AML	Annotated	0.3	0.189215133	0.3	0.227776323	0.758	0.681666667	0.25819889	0.155352258	0.25819889	0.119805576	0.185856726	0.115258164	0.104954429	0.318333333	0.104954429
MLP	LayerSize=200,Solver=lbfgs,LearningRate=constant,Activation=logistic	B-ALL	Annotated	0.23	0.224062882	0.23	0.210860409	0.852	0.748333333	0.200277585	0.130104974	0.200277585	0.106734668	0.151043463	0.09807027	0.073890977	0.251666667	0.073890977
MLP	LayerSize=200,Solver=lbfgs,LearningRate=constant,Activation=logistic	CLL	Annotated	0.08	0.13	0.08	0.073333333	0.910909091	0.841666667	0.193218357	0.319895816	0.193218357	0.095597536	0.155396744	0.062073152	0.058399433	0.158333333	0.058399433
MLP	LayerSize=200,Solver=lbfgs,LearningRate=constant,Activation=logistic	CML	Annotated	0.2	0.169015152	0.2	0.171495726	0.918181818	0.858333333	0.266666667	0.306104451	0.266666667	0.244036144	0.273163966	0.072347493	0.065851498	0.141666667	0.065851498
MLP	LayerSize=200,Solver=lbfgs,LearningRate=constant,Activation=logistic	CMML	Annotated	0.34	0.411332687	0.34	0.335943601	0.9	0.806666667	0.313404247	0.337982039	0.313404247	0.20628387	0.261747321	0.068637534	0.071664513	0.193333333	0.071664513
MLP	LayerSize=200,Solver=lbfgs,LearningRate=constant,Activation=logistic	MDS	Annotated	0.22	0.263578644	0.22	0.208919124	0.87	0.761666667	0.297396107	0.194263884	0.297396107	0.145807257	0.19899125	0.087050432	0.078978822	0.238333333	0.078978822
MLP	LayerSize=200,Solver=lbfgs,LearningRate=constant,Activation=logistic	PMF	Annotated	0.26	0.22375	0.26	0.235008547	0.906	0.798333333	0.316929715	0.241842608	0.316929715	0.186846066	0.263742666	0.047187569	0.035529504	0.201666667	0.035529504
MLP	LayerSize=200,Solver=lbfgs,LearningRate=constant,Activation=relu	AML	Annotated	0.33	0.281843595	0.33	0.292693594	0.784	0.708333333	0.254077853	0.23185484	0.254077853	0.156192697	0.226519796	0.140095206	0.142994863	0.291666667	0.142994863
MLP	LayerSize=200,Solver=lbfgs,LearningRate=constant,Activation=relu	B-ALL	Annotated	0.23	0.171600265	0.23	0.190503033	0.796	0.701666667	0.17669811	0.137693927	0.17669811	0.096397439	0.148463037	0.122854928	0.096369274	0.298333333	0.096369274
MLP	LayerSize=200,Solver=lbfgs,LearningRate=constant,Activation=relu	CLL	Annotated	0.06	0.021428571	0.06	0.031578947	0.825454545	0.761666667	0.18973666	0.067763093	0.18973666	0.059292706	0.0998614	0.294198574	0.269664858	0.238333333	0.269664858
MLP	LayerSize=200,Solver=lbfgs,LearningRate=constant,Activation=relu	CML	Annotated	0.18	0.213181818	0.18	0.186666667	0.847272727	0.791666667	0.257336788	0.362260338	0.257336788	0.225937759	0.29078438	0.300987051	0.28232391	0.208333333	0.28232391
MLP	LayerSize=200,Solver=lbfgs,LearningRate=constant,Activation=relu	CMML	Annotated	0.22	0.226111111	0.22	0.205091972	0.796	0.7	0.274064064	0.235499207	0.274064064	0.163904414	0.233231733	0.287796224	0.253128572	0.3	0.253128572
MLP	LayerSize=200,Solver=lbfgs,LearningRate=constant,Activation=relu	MDS	Annotated	0.32	0.295937951	0.32	0.268289829	0.84	0.753333333	0.289827535	0.192971896	0.289827535	0.104666165	0.160178476	0.128235894	0.071492035	0.246666667	0.071492035
MLP	LayerSize=200,Solver=lbfgs,LearningRate=constant,Activation=relu	PMF	Annotated	0.22	0.195555556	0.22	0.183964912	0.912	0.796666667	0.355277669	0.255217167	0.355277669	0.190265592	0.266916475	0.062680849	0.037515429	0.203333333	0.037515429
NB		AML	Annotated	0.8	0.183381199	0.8	0.297697965	0.336	0.413333333	0.309120617	0.071973662	0.309120617	0.072270122	0.115532741	0.163516904	0.104763107	0.586666667	0.104763107
NB		B-ALL	Annotated	0.48	0.282429792	0.48	0.337198623	0.764	0.716666667	0.352136337	0.19471822	0.352136337	0.154570991	0.217739192	0.157141126	0.117588947	0.283333333	0.117588947
NB		CLL	Annotated	0	0	0	0	0	0	0	0	0	0	0	0	0	1	0
NB		CML	Annotated	0	0	0	0	0	0	0	0	0	0	0	0	0	1	0
NB		CMML	Annotated	0	0	0	0	0.096	0.08	0	0	0	0	0	0.303578655	0.252982213	0.92	0.252982213
NB		MDS	Annotated	0.01	0.033333333	0.01	0.015384615	0.464	0.388333333	0.031622777	0.105409255	0.031622777	0.026352314	0.048650426	0.48933515	0.409685968	0.611666667	0.409685968
NB		PMF	Annotated	0	0	0	0	0.098	0.081666667	0	0	0	0	0	0.309903211	0.258252676	0.918333333	0.258252676
RF	NTree=1000,MaxNumberFeatures=sauto,MinsampleLeaf=1	AML	Annotated	0.7	0.29778581	0.7	0.413879877	0.68	0.683333333	0.294392029	0.113256348	0.294392029	0.122168149	0.159648837	0.082731158	0.075767676	0.316666667	0.075767676
RF	NTree=1000,MaxNumberFeatures=sauto,MinsampleLeaf=1	B-ALL	Annotated	0.58	0.306094754	0.58	0.38699324	0.718	0.695	0.274064064	0.153649775	0.274064064	0.119509663	0.160099026	0.092592296	0.087506614	0.305	0.087506614
RF	NTree=1000,MaxNumberFeatures=sauto,MinsampleLeaf=1	CLL	Annotated	0	0	0	0	0.381818182	0.35	0	0	0	0	0	0.493260362	0.452155332	0.65	0.452155332
RF	NTree=1000,MaxNumberFeatures=sauto,MinsampleLeaf=1	CML	Annotated	0	0	0	0	0	0	0	0	0	0	0	0	0	1	0
RF	NTree=1000,MaxNumberFeatures=sauto,MinsampleLeaf=1	CMML	Annotated	0.42	0.446679198	0.42	0.392489646	0.806	0.741666667	0.345768066	0.285197856	0.345768066	0.238952214	0.269155494	0.29590539	0.268885445	0.258333333	0.268885445
RF	NTree=1000,MaxNumberFeatures=sauto,MinsampleLeaf=1	MDS	Annotated	0.1	0.341880342	0.1	0.127826407	0.838	0.715	0.141421356	0.464063999	0.141421356	0.104732254	0.165932004	0.302206699	0.257414735	0.285	0.257414735
RF	NTree=1000,MaxNumberFeatures=sauto,MinsampleLeaf=1	PMF	Annotated	0.02	0.2	0.02	0.036363636	0.842	0.705	0.042163702	0.421637021	0.042163702	0.042163702	0.076661277	0.301027869	0.252890695	0.295	0.252890695
RF	NTree=500,MaxNumberFeatures=sauto,MinsampleLeaf=1	AML	Annotated	0.7	0.318605551	0.7	0.43557288	0.698	0.698333333	0.25819889	0.126400257	0.25819889	0.13307436	0.163759996	0.068280467	0.084052453	0.301666667	0.084052453
RF	NTree=500,MaxNumberFeatures=sauto,MinsampleLeaf=1	B-ALL	Annotated	0.58	0.307063215	0.58	0.394792672	0.728	0.703333333	0.198885785	0.107313604	0.198885785	0.099996499	0.124345391	0.084957506	0.074866136	0.296666667	0.074866136
RF	NTree=500,MaxNumberFeatures=sauto,MinsampleLeaf=1	CLL	Annotated	0	0	0	0	0.285454545	0.261666667	0	0	0	0	0	0.459971652	0.421640681	0.738333333	0.421640681
RF	NTree=500,MaxNumberFeatures=sauto,MinsampleLeaf=1	CML	Annotated	0	0	0	0	0	0	0	0	0	0	0	0	0	1	0
RF	NTree=500,MaxNumberFeatures=sauto,MinsampleLeaf=1	CMML	Annotated	0.56	0.579263846	0.56	0.529008537	0.908	0.85	0.306231575	0.207669853	0.306231575	0.236134784	0.22845386	0.077287343	0.066202085	0.15	0.066202085
RF	NTree=500,MaxNumberFeatures=sauto,MinsampleLeaf=1	MDS	Annotated	0.17	0.287619048	0.17	0.200714922	0.94	0.811666667	0.216281709	0.297695863	0.216281709	0.163622527	0.230854267	0.038873013	0.043779752	0.188333333	0.043779752
RF	NTree=500,MaxNumberFeatures=sauto,MinsampleLeaf=1	PMF	Annotated	0.03	0.078571429	0.03	0.040196078	0.65	0.546666667	0.067494856	0.173172348	0.067494856	0.048320428	0.086270796	0.449320475	0.378006467	0.453333333	0.378006467
RF	NTree=750,MaxNumberFeatures=sauto,MinsampleLeaf=1	AML	Annotated	0.68	0.311645156	0.68	0.42314278	0.706	0.701666667	0.257336788	0.104737328	0.257336788	0.115156584	0.144762124	0.074266786	0.066411549	0.298333333	0.066411549
RF	NTree=750,MaxNumberFeatures=sauto,MinsampleLeaf=1	B-ALL	Annotated	0.57	0.304823065	0.57	0.381299291	0.718	0.693333333	0.240601099	0.139281615	0.240601099	0.102944954	0.134247477	0.106854002	0.08541836	0.306666667	0.08541836
RF	NTree=750,MaxNumberFeatures=sauto,MinsampleLeaf=1	CLL	Annotated	0	0	0	0	0.381818182	0.35	0	0	0	0	0	0.493334822	0.452223587	0.65	0.452223587
RF	NTree=750,MaxNumberFeatures=sauto,MinsampleLeaf=1	CML	Annotated	0	0	0	0	0	0	0	0	0	0	0	0	0	1	0
RF	NTree=750,MaxNumberFeatures=sauto,MinsampleLeaf=1	CMML	Annotated	0.48	0.469838631	0.48	0.43616385	0.888	0.82	0.319026296	0.266338438	0.319026296	0.205924019	0.238611213	0.101631141	0.071922455	0.18	0.071922455
RF	NTree=750,MaxNumberFeatures=sauto,MinsampleLeaf=1	MDS	Annotated	0.13	0.279090909	0.13	0.149751082	0.836	0.718333333	0.188856206	0.336542404	0.188856206	0.122680214	0.183052966	0.299599733	0.257294806	0.281666667	0.257294806
RF	NTree=750,MaxNumberFeatures=sauto,MinsampleLeaf=1	PMF	Annotated	0.02	0.1125	0.02	0.029292929	0.748	0.626666667	0.042163702	0.314300369	0.042163702	0.034861179	0.063964203	0.396002245	0.331774131	0.373333333	0.331774131
SVM	Kernel=linear,C=0.01,Gamma=auto,Degree=3	AML	Annotated	0.44	0.28667345	0.44	0.33651083	0.782	0.725	0.295145915	0.175716641	0.295145915	0.15091386	0.20937695	0.102176318	0.09403506	0.275	0.09403506
SVM	Kernel=linear,C=0.01,Gamma=auto,Degree=3	B-ALL	Annotated	0.29	0.218717527	0.29	0.239686679	0.704	0.635	0.23781412	0.157138238	0.23781412	0.124844145	0.179797208	0.268129322	0.242981735	0.365	0.242981735
SVM	Kernel=linear,C=0.01,Gamma=auto,Degree=3	CLL	Annotated	0.1	0.075384615	0.1	0.082222222	0.736363636	0.683333333	0.21602469	0.190566476	0.21602469	0.136891821	0.194872545	0.391578004	0.363199092	0.316666667	0.363199092
SVM	Kernel=linear,C=0.01,Gamma=auto,Degree=3	CML	Annotated	0.06	0.166666667	0.06	0.08008658	0.756363636	0.698333333	0.096609178	0.333333333	0.096609178	0.078881064	0.134024464	0.400660612	0.370222656	0.301666667	0.370222656
SVM	Kernel=linear,C=0.01,Gamma=auto,Degree=3	CMML	Annotated	0.15	0.14375	0.15	0.14107265	0.782	0.676666667	0.18408935	0.178462765	0.18408935	0.101375615	0.166494828	0.281338073	0.241036855	0.323333333	0.241036855
SVM	Kernel=linear,C=0.01,Gamma=auto,Degree=3	MDS	Annotated	0.32	0.329613527	0.32	0.3018928	0.852	0.763333333	0.193218357	0.235403495	0.193218357	0.118040453	0.179306544	0.120812067	0.091557174	0.236666667	0.091557174
SVM	Kernel=linear,C=0.01,Gamma=auto,Degree=3	PMF	Annotated	0.2	0.196825397	0.2	0.183865974	0.894	0.778333333	0.323178657	0.267308374	0.323178657	0.178557833	0.252661516	0.077774603	0.068965012	0.221666667	0.068965012
SVM	Kernel=linear,C=0.1,Gamma=auto,Degree=3	AML	Annotated	0.49	0.322356299	0.49	0.376385176	0.782	0.733333333	0.260128174	0.158151911	0.260128174	0.129952814	0.178906681	0.106854002	0.095903758	0.266666667	0.095903758
SVM	Kernel=linear,C=0.1,Gamma=auto,Degree=3	B-ALL	Annotated	0.34	0.242212	0.34	0.271205046	0.812	0.733333333	0.217050941	0.114756938	0.217050941	0.088419793	0.135249693	0.083904708	0.045133547	0.266666667	0.045133547
SVM	Kernel=linear,C=0.1,Gamma=auto,Degree=3	CLL	Annotated	0.08	0.16	0.08	0.093333333	0.943636364	0.871666667	0.193218357	0.350238014	0.193218357	0.143047492	0.206559112	0.053147058	0.055025247	0.128333333	0.055025247
SVM	Kernel=linear,C=0.1,Gamma=auto,Degree=3	CML	Annotated	0	0	0	0	0.654545455	0.6	0	0	0	0	0	0.452966956	0.41521971	0.4	0.41521971
SVM	Kernel=linear,C=0.1,Gamma=auto,Degree=3	CMML	Annotated	0.18	0.254404762	0.18	0.187954545	0.896	0.776666667	0.187379591	0.310273842	0.187379591	0.111930848	0.180216164	0.057965507	0.043885373	0.223333333	0.043885373
SVM	Kernel=linear,C=0.1,Gamma=auto,Degree=3	MDS	Annotated	0.3	0.294747475	0.3	0.280565753	0.82	0.733333333	0.081649658	0.107007878	0.081649658	0.0428701	0.062238218	0.137275069	0.106284036	0.266666667	0.106284036
SVM	Kernel=linear,C=0.1,Gamma=auto,Degree=3	PMF	Annotated	0.19	0.215714286	0.19	0.184191967	0.91	0.79	0.284604989	0.247660253	0.284604989	0.147547618	0.221322351	0.065489609	0.043885373	0.21	0.043885373
SVM	Kernel=linear,C=1,Gamma=auto,Degree=3	AML	Annotated	0.45	0.299032722	0.45	0.345053791	0.786	0.73	0.279880927	0.168559029	0.279880927	0.128500281	0.186582605	0.110373105	0.090198683	0.27	0.090198683
SVM	Kernel=linear,C=1,Gamma=auto,Degree=3	B-ALL	Annotated	0.34	0.240131752	0.34	0.269915085	0.808	0.73	0.206559112	0.108409127	0.206559112	0.081033882	0.125497794	0.084957506	0.044305338	0.27	0.044305338
SVM	Kernel=linear,C=1,Gamma=auto,Degree=3	CLL	Annotated	0.08	0.16	0.08	0.093333333	0.941818182	0.87	0.193218357	0.350238014	0.193218357	0.143047492	0.206559112	0.052695915	0.05488484	0.13	0.05488484
SVM	Kernel=linear,C=1,Gamma=auto,Degree=3	CML	Annotated	0	0	0	0	0.656363636	0.601666667	0	0	0	0	0	0.453894483	0.416069943	0.398333333	0.416069943
SVM	Kernel=linear,C=1,Gamma=auto,Degree=3	CMML	Annotated	0.17	0.247857143	0.17	0.17031335	0.892	0.771666667	0.188856206	0.309557283	0.188856206	0.106744515	0.171359914	0.058271396	0.040100183	0.228333333	0.040100183
SVM	Kernel=linear,C=1,Gamma=auto,Degree=3	MDS	Annotated	0.32	0.31995595	0.32	0.299983678	0.822	0.738333333	0.091893658	0.122552824	0.091893658	0.055330028	0.079012287	0.142813009	0.112230473	0.261666667	0.112230473
SVM	Kernel=linear,C=1,Gamma=auto,Degree=3	PMF	Annotated	0.19	0.213333333	0.19	0.183456673	0.906	0.786666667	0.28848262	0.250821779	0.28848262	0.152951608	0.226646166	0.06736303	0.049566018	0.213333333	0.049566018
SVM	Kernel=poly,C=0.01,Gamma=auto,Degree=3	AML	Annotated	0.69	0.142876826	0.69	0.236367444	0.346	0.403333333	0.384274208	0.078427454	0.384274208	0.077371704	0.129613846	0.308696183	0.198108338	0.596666667	0.198108338
SVM	Kernel=poly,C=0.01,Gamma=auto,Degree=3	B-ALL	Annotated	0.2	0.231913919	0.2	0.169130151	0.736	0.646666667	0.240370085	0.310616541	0.240370085	0.113111262	0.177058222	0.359233752	0.29078438	0.353333333	0.29078438
SVM	Kernel=poly,C=0.01,Gamma=auto,Degree=3	CLL	Annotated	0	0	0	0	0.194545455	0.178333333	0	0	0	0	0	0.410160219	0.3759802	0.821666667	0.3759802
SVM	Kernel=poly,C=0.01,Gamma=auto,Degree=3	CML	Annotated	0.04	0.2	0.04	0.066666667	0.296363636	0.275	0.084327404	0.421637021	0.084327404	0.084327404	0.140545674	0.47729341	0.443001129	0.725	0.443001129
SVM	Kernel=poly,C=0.01,Gamma=auto,Degree=3	CMML	Annotated	0.05	0.096666667	0.05	0.059269231	0.536	0.455	0.084983659	0.209908857	0.084983659	0.06129314	0.105814901	0.466361805	0.395425228	0.545	0.395425228
SVM	Kernel=poly,C=0.01,Gamma=auto,Degree=3	MDS	Annotated	0.11	0.307142857	0.11	0.155117432	0.678	0.583333333	0.152388393	0.425984254	0.152388393	0.132293778	0.207257389	0.468325623	0.403610251	0.416666667	0.403610251
SVM	Kernel=poly,C=0.01,Gamma=auto,Degree=3	PMF	Annotated	0.1	0.028571429	0.1	0.044444444	0.148	0.14	0.316227766	0.09035079	0.316227766	0.09035079	0.140545674	0.331890209	0.300226252	0.86	0.300226252
SVM	Kernel=poly,C=0.1,Gamma=auto,Degree=3	AML	Annotated	0.69	0.142139713	0.69	0.235394952	0.342	0.4	0.384274208	0.078222175	0.384274208	0.077254781	0.129391285	0.309903211	0.19938176	0.6	0.19938176
SVM	Kernel=poly,C=0.1,Gamma=auto,Degree=3	B-ALL	Annotated	0.2	0.217717087	0.2	0.163983189	0.728	0.64	0.240370085	0.306406396	0.240370085	0.10875209	0.171682713	0.35692514	0.288268565	0.36	0.288268565
SVM	Kernel=poly,C=0.1,Gamma=auto,Degree=3	CLL	Annotated	0	0	0	0	0	0	0	0	0	0	0	0	0	1	0
SVM	Kernel=poly,C=0.1,Gamma=auto,Degree=3	CML	Annotated	0	0	0	0	0	0	0	0	0	0	0	0	0	1	0
SVM	Kernel=poly,C=0.1,Gamma=auto,Degree=3	CMML	Annotated	0.05	0.096666667	0.05	0.059269231	0.536	0.455	0.084983659	0.209908857	0.084983659	0.06129314	0.105814901	0.466361805	0.395425228	0.545	0.395425228
SVM	Kernel=poly,C=0.1,Gamma=auto,Degree=3	MDS	Annotated	0.11	0.307142857	0.11	0.155117432	0.776	0.665	0.152388393	0.425984254	0.152388393	0.132293778	0.207257389	0.409530897	0.35175486	0.335	0.35175486
SVM	Kernel=poly,C=0.1,Gamma=auto,Degree=3	PMF	Annotated	0.1	0.028571429	0.1	0.044444444	0.148	0.14	0.316227766	0.09035079	0.316227766	0.09035079	0.140545674	0.331890209	0.300226252	0.86	0.300226252
SVM	Kernel=poly,C=1,Gamma=auto,Degree=3	AML	Annotated	0.68	0.144099249	0.68	0.237634331	0.362	0.415	0.3765339	0.079558364	0.3765339	0.078461225	0.131004975	0.294610854	0.18830793	0.585	0.18830793
SVM	Kernel=poly,C=1,Gamma=auto,Degree=3	B-ALL	Annotated	0.15	0.198722222	0.15	0.122396843	0.74	0.641666667	0.212132034	0.303423318	0.212132034	0.069777188	0.119786469	0.361724266	0.287952542	0.358333333	0.287952542
SVM	Kernel=poly,C=1,Gamma=auto,Degree=3	CLL	Annotated	0.04	0.04	0.04	0.04	0.581818182	0.536666667	0.126491106	0.126491106	0.126491106	0.079056942	0.126491106	0.5008716	0.461933671	0.463333333	0.461933671
SVM	Kernel=poly,C=1,Gamma=auto,Degree=3	CML	Annotated	0.14	0.341666667	0.14	0.183333333	0.492727273	0.463333333	0.211869981	0.452104134	0.211869981	0.179195734	0.253980654	0.519479149	0.488686827	0.536666667	0.488686827
SVM	Kernel=poly,C=1,Gamma=auto,Degree=3	CMML	Annotated	0.08	0.191111111	0.08	0.103449393	0.632	0.54	0.113529242	0.351082981	0.113529242	0.102592441	0.162396932	0.443340852	0.379098997	0.46	0.379098997
SVM	Kernel=poly,C=1,Gamma=auto,Degree=3	MDS	Annotated	0.09	0.3	0.09	0.136630037	0.682	0.583333333	0.1197219	0.421637021	0.1197219	0.113583602	0.18279208	0.470975347	0.403457281	0.416666667	0.403457281
SVM	Kernel=poly,C=1,Gamma=auto,Degree=3	PMF	Annotated	0.1	0.029411765	0.1	0.045454545	0.15	0.141666667	0.316227766	0.093008166	0.316227766	0.093008166	0.143739894	0.334298602	0.302994316	0.858333333	0.302994316
SVM	Kernel=rbf,C=0.01,Gamma=auto,Degree=3	AML	Annotated	0.6	0.141985545	0.6	0.227240768	0.384	0.42	0.371184291	0.073829926	0.371184291	0.075157893	0.123692546	0.224063483	0.137616393	0.58	0.137616393
SVM	Kernel=rbf,C=0.01,Gamma=auto,Degree=3	B-ALL	Annotated	0.22	0.176190476	0.22	0.185385925	0.714	0.631666667	0.161932771	0.155274893	0.161932771	0.087140411	0.144415883	0.299191503	0.254520852	0.368333333	0.254520852
SVM	Kernel=rbf,C=0.01,Gamma=auto,Degree=3	CLL	Annotated	0	0	0	0	0.098181818	0.09	0	0	0	0	0	0.31047817	0.284604989	0.91	0.284604989
SVM	Kernel=rbf,C=0.01,Gamma=auto,Degree=3	CML	Annotated	0	0	0	0	0.098181818	0.09	0	0	0	0	0	0.31047817	0.284604989	0.91	0.284604989
SVM	Kernel=rbf,C=0.01,Gamma=auto,Degree=3	CMML	Annotated	0.2	0.408333333	0.2	0.251223776	0.76	0.666666667	0.205480467	0.409097924	0.205480467	0.172604295	0.244542163	0.403099106	0.354338194	0.333333333	0.354338194
SVM	Kernel=rbf,C=0.01,Gamma=auto,Degree=3	MDS	Annotated	0.09	0.099008834	0.09	0.084646716	0.608	0.521666667	0.159513148	0.144198406	0.159513148	0.07781073	0.13000724	0.429283641	0.366586692	0.478333333	0.366586692
SVM	Kernel=rbf,C=0.01,Gamma=auto,Degree=3	PMF	Annotated	0.06	0.046153846	0.06	0.052173913	0.272	0.236666667	0.18973666	0.145951277	0.18973666	0.1116098	0.1649884	0.439008985	0.381743887	0.763333333	0.381743887
SVM	Kernel=rbf,C=0.1,Gamma=auto,Degree=3	AML	Annotated	0.59	0.135735545	0.59	0.21954846	0.394	0.426666667	0.387154864	0.08333936	0.387154864	0.081452374	0.135871613	0.241302024	0.148490346	0.573333333	0.148490346
SVM	Kernel=rbf,C=0.1,Gamma=auto,Degree=3	B-ALL	Annotated	0.22	0.176190476	0.22	0.185385925	0.714	0.631666667	0.161932771	0.155274893	0.161932771	0.087140411	0.144415883	0.299191503	0.254520852	0.368333333	0.254520852
SVM	Kernel=rbf,C=0.1,Gamma=auto,Degree=3	CLL	Annotated	0	0	0	0	0	0	0	0	0	0	0	0	0	1	0
SVM	Kernel=rbf,C=0.1,Gamma=auto,Degree=3	CML	Annotated	0	0	0	0	0.098181818	0.09	0	0	0	0	0	0.31047817	0.284604989	0.91	0.284604989
SVM	Kernel=rbf,C=0.1,Gamma=auto,Degree=3	CMML	Annotated	0.2	0.408333333	0.2	0.251223776	0.76	0.666666667	0.205480467	0.409097924	0.205480467	0.172604295	0.244542163	0.403099106	0.354338194	0.333333333	0.354338194
SVM	Kernel=rbf,C=0.1,Gamma=auto,Degree=3	MDS	Annotated	0.11	0.101415251	0.11	0.091359679	0.602	0.52	0.218326972	0.147967737	0.218326972	0.091771938	0.14701993	0.427338013	0.365638289	0.48	0.365638289
SVM	Kernel=rbf,C=0.1,Gamma=auto,Degree=3	PMF	Annotated	0.07	0.046666667	0.07	0.056	0.27	0.236666667	0.221359436	0.147572957	0.221359436	0.122977465	0.177087549	0.436068292	0.381743887	0.763333333	0.381743887
SVM	Kernel=rbf,C=1,Gamma=auto,Degree=3	AML	Annotated	0.39	0.16594052	0.39	0.231779838	0.72	0.665	0.369534241	0.154191526	0.369534241	0.147307418	0.217012407	0.148772757	0.109839951	0.335	0.109839951
SVM	Kernel=rbf,C=1,Gamma=auto,Degree=3	B-ALL	Annotated	0.2	0.133547619	0.2	0.153857143	0.772	0.676666667	0.188561808	0.14023953	0.188561808	0.092852238	0.152081791	0.161437983	0.123278266	0.323333333	0.123278266
SVM	Kernel=rbf,C=1,Gamma=auto,Degree=3	CLL	Annotated	0.1	0.062857143	0.1	0.076666667	0.725454545	0.673333333	0.21602469	0.143047492	0.21602469	0.111078233	0.170728287	0.384115264	0.356699549	0.326666667	0.356699549
SVM	Kernel=rbf,C=1,Gamma=auto,Degree=3	CML	Annotated	0.14	0.258333333	0.14	0.169444444	0.683636364	0.638333333	0.250333111	0.409097924	0.250333111	0.248391937	0.284019382	0.472043017	0.44145173	0.361666667	0.44145173
SVM	Kernel=rbf,C=1,Gamma=auto,Degree=3	CMML	Annotated	0.16	0.336767677	0.16	0.196766917	0.95	0.818333333	0.183787317	0.324513088	0.183787317	0.128861544	0.189556488	0.042426407	0.033747428	0.181666667	0.033747428
SVM	Kernel=rbf,C=1,Gamma=auto,Degree=3	MDS	Annotated	0.1	0.181666667	0.1	0.116089744	0.8	0.683333333	0.133333333	0.229928867	0.133333333	0.079316482	0.135394722	0.292878435	0.249691167	0.316666667	0.249691167
SVM	Kernel=rbf,C=1,Gamma=auto,Degree=3	PMF	Annotated	0.3	0.216353535	0.3	0.239565581	0.812	0.726666667	0.309120617	0.204060308	0.309120617	0.147465917	0.224199452	0.14366628	0.116851705	0.273333333	0.116851705
MLP	LayerSize=200,Solver=adam,LearningRate=adaptive,Activation=relu	AML	Annotated	0.41	0.321792791	0.41	0.342869546	0.818	0.75	0.213177026	0.129730041	0.213177026	0.086259913	0.123295105	0.088166509	0.058267158	0.25	0.058267158
MLP	LayerSize=200,Solver=adam,LearningRate=adaptive,Activation=relu	B-ALL	Annotated	0.32	0.256728902	0.32	0.268840743	0.808	0.726666667	0.225092574	0.167829113	0.225092574	0.11714541	0.170648682	0.124436508	0.097246029	0.273333333	0.097246029
MLP	LayerSize=200,Solver=adam,LearningRate=adaptive,Activation=relu	CLL	Annotated	0.08	0.062857143	0.08	0.07	0.747272727	0.691666667	0.193218357	0.143047492	0.193218357	0.107343531	0.163639169	0.394679957	0.365507427	0.308333333	0.365507427
MLP	LayerSize=200,Solver=adam,LearningRate=adaptive,Activation=relu	CML	Annotated	0.3	0.285606061	0.3	0.252496115	0.743636364	0.706666667	0.343187671	0.327199066	0.343187671	0.196883825	0.258315285	0.393654909	0.374264711	0.293333333	0.374264711
MLP	LayerSize=200,Solver=adam,LearningRate=adaptive,Activation=relu	CMML	Annotated	0.23	0.311666667	0.23	0.246370296	0.898	0.786666667	0.188856206	0.295174304	0.188856206	0.124525135	0.188472882	0.06214678	0.053748385	0.213333333	0.053748385
MLP	LayerSize=200,Solver=adam,LearningRate=adaptive,Activation=relu	MDS	Annotated	0.32	0.339535301	0.32	0.289936727	0.844	0.756666667	0.225092574	0.282029934	0.225092574	0.113688242	0.16687221	0.081540719	0.062952069	0.243333333	0.062952069
MLP	LayerSize=200,Solver=adam,LearningRate=adaptive,Activation=relu	PMF	Annotated	0.25	0.257983912	0.25	0.233051106	0.796	0.705	0.31710496	0.244379184	0.31710496	0.184783861	0.257296811	0.287177839	0.257126812	0.295	0.257126812
MLP	LayerSize=200,Solver=lbfgs,LearningRate=constant,Activation=logistic	AML	Annotated	0.29	0.246799451	0.29	0.254244959	0.812	0.725	0.213177026	0.162715184	0.213177026	0.114694918	0.167806437	0.104647557	0.089321862	0.275	0.089321862
MLP	LayerSize=200,Solver=lbfgs,LearningRate=constant,Activation=logistic	B-ALL	Annotated	0.2	0.173256662	0.2	0.175063237	0.824	0.72	0.205480467	0.147269788	0.205480467	0.106650695	0.163308423	0.127819317	0.104172222	0.28	0.104172222
MLP	LayerSize=200,Solver=lbfgs,LearningRate=constant,Activation=logistic	CLL	Annotated	0.14	0.139285714	0.14	0.136324786	0.909090909	0.845	0.267498702	0.314272186	0.267498702	0.250831491	0.284161792	0.055546372	0.064334197	0.155	0.064334197
MLP	LayerSize=200,Solver=lbfgs,LearningRate=constant,Activation=logistic	CML	Annotated	0.24	0.205953654	0.24	0.198243146	0.921818182	0.865	0.263312235	0.213585741	0.263312235	0.119193591	0.190393709	0.072245882	0.055249155	0.135	0.055249155
MLP	LayerSize=200,Solver=lbfgs,LearningRate=constant,Activation=logistic	CMML	Annotated	0.14	0.127797619	0.14	0.120128205	0.88	0.756666667	0.18973666	0.145486184	0.18973666	0.089859054	0.147239495	0.103279556	0.063925111	0.243333333	0.063925111
MLP	LayerSize=200,Solver=lbfgs,LearningRate=constant,Activation=logistic	MDS	Annotated	0.18	0.139697925	0.18	0.149707608	0.716	0.626666667	0.187379591	0.177622759	0.187379591	0.102797151	0.162920329	0.274031628	0.236251592	0.373333333	0.236251592
MLP	LayerSize=200,Solver=lbfgs,LearningRate=constant,Activation=logistic	PMF	Annotated	0.27	0.256608392	0.27	0.238007246	0.908	0.801666667	0.3591657	0.285511365	0.3591657	0.205540659	0.284523861	0.07842902	0.056900389	0.198333333	0.056900389
MLP	LayerSize=200,Solver=lbfgs,LearningRate=constant,Activation=relu	AML	Annotated	0.35	0.259738203	0.35	0.277791246	0.804	0.728333333	0.283823106	0.248329136	0.283823106	0.156069865	0.218568242	0.115777565	0.091641411	0.271666667	0.091641411
MLP	LayerSize=200,Solver=lbfgs,LearningRate=constant,Activation=relu	B-ALL	Annotated	0.24	0.213638775	0.24	0.213247078	0.798	0.705	0.27968236	0.243104882	0.27968236	0.196282929	0.248944675	0.168773352	0.155366949	0.295	0.155366949
MLP	LayerSize=200,Solver=lbfgs,LearningRate=constant,Activation=relu	CLL	Annotated	0.12	0.149444444	0.12	0.09847619	0.918181818	0.851666667	0.252982213	0.329426175	0.252982213	0.133567503	0.196374394	0.09893835	0.089045002	0.148333333	0.089045002
MLP	LayerSize=200,Solver=lbfgs,LearningRate=constant,Activation=relu	CML	Annotated	0.26	0.4	0.26	0.279851031	0.943636364	0.886666667	0.267498702	0.438853726	0.267498702	0.18065869	0.260898135	0.063245553	0.061262439	0.113333333	0.061262439
MLP	LayerSize=200,Solver=lbfgs,LearningRate=constant,Activation=relu	CMML	Annotated	0.24	0.283876358	0.24	0.21532376	0.71	0.631666667	0.323865541	0.356313023	0.323865541	0.205269228	0.266124738	0.38311588	0.339430351	0.368333333	0.339430351
MLP	LayerSize=200,Solver=lbfgs,LearningRate=constant,Activation=relu	MDS	Annotated	0.12	0.118492063	0.12	0.112915082	0.75	0.645	0.122927259	0.120026575	0.122927259	0.065586197	0.113029982	0.279880927	0.23831326	0.355	0.23831326
MLP	LayerSize=200,Solver=lbfgs,LearningRate=constant,Activation=relu	PMF	Annotated	0.23	0.153585434	0.23	0.18343771	0.864	0.758333333	0.346570499	0.217859635	0.346570499	0.198458533	0.266110736	0.091311433	0.084345703	0.241666667	0.084345703
NB		AML	Annotated	0.77	0.183989883	0.77	0.296081049	0.362	0.43	0.294580681	0.068174561	0.294580681	0.066424805	0.108936591	0.151276054	0.090540217	0.57	0.090540217
NB		B-ALL	Annotated	0.39	0.180012732	0.39	0.24006362	0.714	0.66	0.412175799	0.180528961	0.412175799	0.169509776	0.245772173	0.158057655	0.128428296	0.34	0.128428296
NB		CLL	Annotated	0	0	0	0	0.292727273	0.268333333	0	0	0	0	0	0.471361664	0.432081525	0.731666667	0.432081525
NB		CML	Annotated	0	0	0	0	0	0	0	0	0	0	0	0	0	1	0
NB		CMML	Annotated	0	0	0	0	0.196	0.163333333	0	0	0	0	0	0.413204281	0.344336901	0.836666667	0.344336901
NB		MDS	Annotated	0.01	0.1	0.01	0.018181818	0.38	0.318333333	0.031622777	0.316227766	0.031622777	0.031622777	0.057495957	0.491166412	0.41167004	0.681666667	0.41167004
NB		PMF	Annotated	0	0	0	0	0.29	0.241666667	0	0	0	0	0	0.466976088	0.38914674	0.758333333	0.38914674
RF	NTree=1000,MaxNumberFeatures=sauto,MinsampleLeaf=1	AML	Annotated	0.56	0.261290312	0.56	0.345120618	0.664	0.646666667	0.27162065	0.15599733	0.27162065	0.143483773	0.170827785	0.133599734	0.107668903	0.353333333	0.107668903
RF	NTree=1000,MaxNumberFeatures=sauto,MinsampleLeaf=1	B-ALL	Annotated	0.57	0.323348843	0.57	0.400533402	0.766	0.733333333	0.298328678	0.125956262	0.298328678	0.145256364	0.182514413	0.115103818	0.096225045	0.266666667	0.096225045
RF	NTree=1000,MaxNumberFeatures=sauto,MinsampleLeaf=1	CLL	Annotated	0	0	0	0	0.370909091	0.34	0	0	0	0	0	0.479224964	0.43928955	0.66	0.43928955
RF	NTree=1000,MaxNumberFeatures=sauto,MinsampleLeaf=1	CML	Annotated	0	0	0	0	0.098181818	0.09	0	0	0	0	0	0.31047817	0.284604989	0.91	0.284604989
RF	NTree=1000,MaxNumberFeatures=sauto,MinsampleLeaf=1	CMML	Annotated	0.49	0.485731262	0.49	0.44580066	0.798	0.746666667	0.338132124	0.32521108	0.338132124	0.237703831	0.281846752	0.291882777	0.272709315	0.253333333	0.272709315
RF	NTree=1000,MaxNumberFeatures=sauto,MinsampleLeaf=1	MDS	Annotated	0.16	0.373888889	0.16	0.206520468	0.836	0.723333333	0.16465452	0.400600116	0.16465452	0.126280853	0.195677232	0.297216719	0.259534246	0.276666667	0.259534246
RF	NTree=1000,MaxNumberFeatures=sauto,MinsampleLeaf=1	PMF	Annotated	0	0	0	0	0.826	0.688333333	0	0	0	0	0	0.29814985	0.248458209	0.311666667	0.248458209
RF	NTree=500,MaxNumberFeatures=sauto,MinsampleLeaf=1	AML	Annotated	0.6	0.260231108	0.6	0.354660958	0.676	0.663333333	0.319722102	0.144335267	0.319722102	0.12667126	0.18459789	0.132932732	0.099938253	0.336666667	0.099938253
RF	NTree=500,MaxNumberFeatures=sauto,MinsampleLeaf=1	B-ALL	Annotated	0.52	0.340103478	0.52	0.392647359	0.772	0.73	0.248551358	0.158762312	0.248551358	0.128464281	0.167794903	0.142735186	0.119101575	0.27	0.119101575
RF	NTree=500,MaxNumberFeatures=sauto,MinsampleLeaf=1	CLL	Annotated	0	0	0	0	0.481818182	0.441666667	0	0	0	0	0	0.508314704	0.465955145	0.558333333	0.465955145
RF	NTree=500,MaxNumberFeatures=sauto,MinsampleLeaf=1	CML	Annotated	0	0	0	0	0	0	0	0	0	0	0	0	0	1	0
RF	NTree=500,MaxNumberFeatures=sauto,MinsampleLeaf=1	CMML	Annotated	0.45	0.400814536	0.45	0.392039648	0.87	0.8	0.359783886	0.273073	0.359783886	0.236451752	0.28132927	0.094398682	0.089235436	0.2	0.089235436
RF	NTree=500,MaxNumberFeatures=sauto,MinsampleLeaf=1	MDS	Annotated	0.2	0.283730159	0.2	0.218081261	0.836	0.73	0.282842712	0.302208876	0.282842712	0.196599002	0.258992426	0.297664987	0.263148083	0.27	0.263148083
RF	NTree=500,MaxNumberFeatures=sauto,MinsampleLeaf=1	PMF	Annotated	0	0	0	0	0.82	0.683333333	0	0	0	0	0	0.29454296	0.245452467	0.316666667	0.245452467
RF	NTree=750,MaxNumberFeatures=sauto,MinsampleLeaf=1	AML	Annotated	0.62	0.271674245	0.62	0.366259899	0.654	0.648333333	0.282055944	0.138690382	0.282055944	0.120752358	0.160265448	0.136967149	0.104364627	0.351666667	0.104364627
RF	NTree=750,MaxNumberFeatures=sauto,MinsampleLeaf=1	B-ALL	Annotated	0.56	0.381597183	0.56	0.429784129	0.8	0.76	0.291356978	0.155873786	0.291356978	0.163087193	0.185460124	0.134660066	0.108922897	0.24	0.108922897
RF	NTree=750,MaxNumberFeatures=sauto,MinsampleLeaf=1	CLL	Annotated	0	0	0	0	0.472727273	0.433333333	0	0	0	0	0	0.498593062	0.45704364	0.566666667	0.45704364
RF	NTree=750,MaxNumberFeatures=sauto,MinsampleLeaf=1	CML	Annotated	0	0	0	0	0	0	0	0	0	0	0	0	0	1	0
RF	NTree=750,MaxNumberFeatures=sauto,MinsampleLeaf=1	CMML	Annotated	0.51	0.495445622	0.51	0.47047644	0.89	0.826666667	0.317804972	0.304505578	0.317804972	0.226955797	0.257283541	0.081785628	0.076658615	0.173333333	0.076658615
RF	NTree=750,MaxNumberFeatures=sauto,MinsampleLeaf=1	MDS	Annotated	0.21	0.366895604	0.21	0.236731629	0.84	0.735	0.251440296	0.360458481	0.251440296	0.172369587	0.239570961	0.298738087	0.263107029	0.265	0.263107029
RF	NTree=750,MaxNumberFeatures=sauto,MinsampleLeaf=1	PMF	Annotated	0.01	0.02	0.01	0.013333333	0.728	0.608333333	0.031622777	0.063245553	0.031622777	0.022587698	0.042163702	0.389095818	0.325201742	0.391666667	0.325201742
SVM	Kernel=linear,C=0.01,Gamma=auto,Degree=3	AML	Annotated	0.37	0.350263771	0.37	0.312003742	0.828	0.751666667	0.245175674	0.271808677	0.245175674	0.113910212	0.166617942	0.12117939	0.085146932	0.248333333	0.085146932
SVM	Kernel=linear,C=0.01,Gamma=auto,Degree=3	B-ALL	Annotated	0.32	0.29684082	0.32	0.296252041	0.758	0.685	0.248551358	0.244422012	0.248551358	0.191267817	0.231134983	0.277840882	0.254035333	0.315	0.254035333
SVM	Kernel=linear,C=0.01,Gamma=auto,Degree=3	CLL	Annotated	0.14	0.155833333	0.14	0.142606838	0.84	0.781666667	0.250333111	0.315153549	0.250333111	0.247650715	0.277028433	0.299347316	0.280040782	0.218333333	0.280040782
SVM	Kernel=linear,C=0.01,Gamma=auto,Degree=3	CML	Annotated	0.06	0.064285714	0.06	0.061111111	0.827272727	0.763333333	0.096609178	0.10753895	0.096609178	0.055670221	0.099553186	0.292953674	0.270550422	0.236666667	0.270550422
SVM	Kernel=linear,C=0.01,Gamma=auto,Degree=3	CMML	Annotated	0.23	0.222581169	0.23	0.22123329	0.854	0.75	0.194650684	0.180659764	0.194650684	0.124880999	0.182256018	0.06736303	0.062853936	0.25	0.062853936
SVM	Kernel=linear,C=0.01,Gamma=auto,Degree=3	MDS	Annotated	0.34	0.351900544	0.34	0.300711614	0.842	0.758333333	0.323865541	0.313586471	0.323865541	0.170415602	0.23272958	0.13513779	0.115803687	0.241666667	0.115803687
SVM	Kernel=linear,C=0.01,Gamma=auto,Degree=3	PMF	Annotated	0.29	0.281427203	0.29	0.259577791	0.894	0.793333333	0.381371793	0.339533867	0.381371793	0.260747852	0.311135641	0.110373105	0.085778929	0.206666667	0.085778929
SVM	Kernel=linear,C=0.1,Gamma=auto,Degree=3	AML	Annotated	0.39	0.39130856	0.39	0.338190223	0.846	0.77	0.260128174	0.259810419	0.260128174	0.11603721	0.169489942	0.105007936	0.068853037	0.23	0.068853037
SVM	Kernel=linear,C=0.1,Gamma=auto,Degree=3	B-ALL	Annotated	0.35	0.321914817	0.35	0.323525781	0.762	0.693333333	0.279880927	0.292868762	0.279880927	0.215979981	0.266602915	0.27895838	0.258819733	0.306666667	0.258819733
SVM	Kernel=linear,C=0.1,Gamma=auto,Degree=3	CLL	Annotated	0.1	0.177777778	0.1	0.121428571	0.830909091	0.77	0.169967317	0.356018218	0.169967317	0.153252416	0.223480001	0.299255274	0.278753841	0.23	0.278753841
SVM	Kernel=linear,C=0.1,Gamma=auto,Degree=3	CML	Annotated	0.04	0.034285714	0.04	0.036666667	0.725454545	0.668333333	0.084327404	0.073524796	0.084327404	0.042854956	0.077698372	0.382774176	0.352718718	0.331666667	0.352718718
SVM	Kernel=linear,C=0.1,Gamma=auto,Degree=3	CMML	Annotated	0.23	0.245757576	0.23	0.231443001	0.86	0.755	0.182878223	0.223155524	0.182878223	0.144520465	0.195442899	0.081649658	0.07700008	0.245	0.07700008
SVM	Kernel=linear,C=0.1,Gamma=auto,Degree=3	MDS	Annotated	0.34	0.265589226	0.34	0.277817247	0.82	0.74	0.313404247	0.161841839	0.313404247	0.142082401	0.196081891	0.12858201	0.106342099	0.26	0.106342099
SVM	Kernel=linear,C=0.1,Gamma=auto,Degree=3	PMF	Annotated	0.31	0.320875421	0.31	0.281661534	0.908	0.808333333	0.378447119	0.37689739	0.378447119	0.231995633	0.310652679	0.100752723	0.074224385	0.191666667	0.074224385
SVM	Kernel=linear,C=1,Gamma=auto,Degree=3	AML	Annotated	0.39	0.39130856	0.39	0.338190223	0.846	0.77	0.260128174	0.259810419	0.260128174	0.11603721	0.169489942	0.105007936	0.068853037	0.23	0.068853037
SVM	Kernel=linear,C=1,Gamma=auto,Degree=3	B-ALL	Annotated	0.35	0.321914817	0.35	0.323525781	0.762	0.693333333	0.279880927	0.292868762	0.279880927	0.215979981	0.266602915	0.27895838	0.258819733	0.306666667	0.258819733
SVM	Kernel=linear,C=1,Gamma=auto,Degree=3	CLL	Annotated	0.1	0.177777778	0.1	0.121428571	0.830909091	0.77	0.169967317	0.356018218	0.169967317	0.153252416	0.223480001	0.299255274	0.278753841	0.23	0.278753841
SVM	Kernel=linear,C=1,Gamma=auto,Degree=3	CML	Annotated	0.04	0.034285714	0.04	0.036666667	0.725454545	0.668333333	0.084327404	0.073524796	0.084327404	0.042854956	0.077698372	0.382774176	0.352718718	0.331666667	0.352718718
SVM	Kernel=linear,C=1,Gamma=auto,Degree=3	CMML	Annotated	0.23	0.245757576	0.23	0.231443001	0.86	0.755	0.182878223	0.223155524	0.182878223	0.144520465	0.195442899	0.081649658	0.07700008	0.245	0.07700008
SVM	Kernel=linear,C=1,Gamma=auto,Degree=3	MDS	Annotated	0.34	0.265589226	0.34	0.277817247	0.82	0.74	0.313404247	0.161841839	0.313404247	0.142082401	0.196081891	0.12858201	0.106342099	0.26	0.106342099
SVM	Kernel=linear,C=1,Gamma=auto,Degree=3	PMF	Annotated	0.31	0.320875421	0.31	0.281661534	0.908	0.808333333	0.378447119	0.37689739	0.378447119	0.231995633	0.310652679	0.100752723	0.074224385	0.191666667	0.074224385
SVM	Kernel=poly,C=0.01,Gamma=auto,Degree=3	AML	Annotated	0.44	0.135779998	0.44	0.206464726	0.52	0.506666667	0.353396221	0.109882398	0.353396221	0.102500773	0.165975189	0.283783955	0.23002952	0.493333333	0.23002952
SVM	Kernel=poly,C=0.01,Gamma=auto,Degree=3	B-ALL	Annotated	0.04	0.08	0.04	0.046666667	0.758	0.638333333	0.096609178	0.175119007	0.096609178	0.059867578	0.103279556	0.401712999	0.337570294	0.361666667	0.337570294
SVM	Kernel=poly,C=0.01,Gamma=auto,Degree=3	CLL	Annotated	0.26	0.095833333	0.26	0.10547843	0.785454545	0.741666667	0.411501316	0.162806052	0.411501316	0.087576899	0.147498199	0.177069295	0.144070028	0.258333333	0.144070028
SVM	Kernel=poly,C=0.01,Gamma=auto,Degree=3	CML	Annotated	0.08	0.075	0.08	0.075213675	0.834545455	0.771666667	0.168654809	0.168737139	0.168654809	0.101561062	0.16180731	0.296096428	0.274092217	0.228333333	0.274092217
SVM	Kernel=poly,C=0.01,Gamma=auto,Degree=3	CMML	Annotated	0.06	0.055874126	0.06	0.056243271	0.518	0.441666667	0.084327404	0.076964196	0.084327404	0.042018503	0.077053055	0.452788889	0.384358532	0.558333333	0.384358532
SVM	Kernel=poly,C=0.01,Gamma=auto,Degree=3	MDS	Annotated	0.06	0.056932773	0.06	0.053174603	0.686	0.581666667	0.10749677	0.095240412	0.10749677	0.048570172	0.087745385	0.373458312	0.314215661	0.418333333	0.314215661
SVM	Kernel=poly,C=0.01,Gamma=auto,Degree=3	PMF	Annotated	0.21	0.293650794	0.21	0.220737327	0.722	0.636666667	0.264365067	0.41381615	0.264365067	0.188070121	0.272839774	0.40093779	0.352223975	0.363333333	0.352223975
SVM	Kernel=poly,C=0.1,Gamma=auto,Degree=3	AML	Annotated	0.37	0.251431138	0.37	0.285773527	0.694	0.64	0.240601099	0.124949456	0.240601099	0.112043008	0.163440374	0.282063823	0.253031009	0.36	0.253031009
SVM	Kernel=poly,C=0.1,Gamma=auto,Degree=3	B-ALL	Annotated	0.06	0.104166667	0.06	0.068181818	0.726	0.615	0.10749677	0.185560961	0.10749677	0.069108185	0.118067371	0.388049252	0.328243549	0.385	0.328243549
SVM	Kernel=poly,C=0.1,Gamma=auto,Degree=3	CLL	Annotated	0.32	0.05952381	0.32	0.100253769	0.734545455	0.7	0.473286383	0.087796218	0.473286383	0.087950779	0.147803978	0.148255853	0.111111111	0.3	0.111111111
SVM	Kernel=poly,C=0.1,Gamma=auto,Degree=3	CML	Annotated	0.2	0.148181818	0.2	0.165	0.832727273	0.78	0.298142397	0.254619398	0.298142397	0.211518235	0.264627621	0.296015784	0.277533226	0.22	0.277533226
SVM	Kernel=poly,C=0.1,Gamma=auto,Degree=3	CMML	Annotated	0.13	0.223787879	0.13	0.157289377	0.754	0.65	0.17669811	0.258072456	0.17669811	0.125118766	0.195344337	0.398558514	0.343726851	0.35	0.343726851
SVM	Kernel=poly,C=0.1,Gamma=auto,Degree=3	MDS	Annotated	0.16	0.310357143	0.16	0.199416218	0.726	0.631666667	0.150554531	0.364932704	0.150554531	0.126060858	0.198196338	0.388621495	0.339248443	0.368333333	0.339248443
SVM	Kernel=poly,C=0.1,Gamma=auto,Degree=3	PMF	Annotated	0.42	0.329846542	0.42	0.344852516	0.846	0.775	0.391010088	0.280518065	0.391010088	0.224680556	0.290495238	0.128599292	0.120249227	0.225	0.120249227
SVM	Kernel=poly,C=1,Gamma=auto,Degree=3	AML	Annotated	0.23	0.291559829	0.23	0.238322674	0.764	0.675	0.156702124	0.265278947	0.156702124	0.121656681	0.183284537	0.300931886	0.263435283	0.325	0.263435283
SVM	Kernel=poly,C=1,Gamma=auto,Degree=3	B-ALL	Annotated	0.16	0.145408709	0.16	0.142380952	0.856	0.74	0.177638835	0.142944278	0.177638835	0.0832277	0.139519093	0.083159819	0.051639778	0.26	0.051639778
SVM	Kernel=poly,C=1,Gamma=auto,Degree=3	CLL	Annotated	0.22	0.154491107	0.22	0.13978836	0.823636364	0.773333333	0.319026296	0.312447112	0.319026296	0.145020428	0.211227375	0.120619765	0.108069479	0.226666667	0.108069479
SVM	Kernel=poly,C=1,Gamma=auto,Degree=3	CML	Annotated	0.18	0.161666667	0.18	0.142633053	0.729090909	0.683333333	0.332665999	0.325277659	0.332665999	0.170974409	0.244999004	0.387352863	0.363284061	0.316666667	0.363284061
SVM	Kernel=poly,C=1,Gamma=auto,Degree=3	CMML	Annotated	0.22	0.223611111	0.22	0.214922723	0.802	0.705	0.257336788	0.261600703	0.257336788	0.168772415	0.247393225	0.291273068	0.25628519	0.295	0.25628519
SVM	Kernel=poly,C=1,Gamma=auto,Degree=3	MDS	Annotated	0.22	0.326893939	0.22	0.239371155	0.718	0.635	0.234757558	0.336257311	0.234757558	0.181133201	0.230267221	0.383602804	0.341515323	0.365	0.341515323
SVM	Kernel=poly,C=1,Gamma=auto,Degree=3	PMF	Annotated	0.49	0.34268461	0.49	0.387465063	0.836	0.778333333	0.425440948	0.266561628	0.425440948	0.240240816	0.304641202	0.083159819	0.100015431	0.221666667	0.100015431
SVM	Kernel=rbf,C=0.01,Gamma=auto,Degree=3	AML	Annotated	0.47	0.139739265	0.47	0.213646895	0.486	0.483333333	0.298328678	0.086538752	0.298328678	0.085223917	0.130951776	0.218082553	0.162541543	0.516666667	0.162541543
SVM	Kernel=rbf,C=0.01,Gamma=auto,Degree=3	B-ALL	Annotated	0.1	0.129385965	0.1	0.098054043	0.804	0.686666667	0.149071198	0.182733918	0.149071198	0.076668647	0.132009012	0.294361833	0.247431247	0.313333333	0.247431247
SVM	Kernel=rbf,C=0.01,Gamma=auto,Degree=3	CLL	Annotated	0.08	0.1	0.08	0.088888889	0.198181818	0.188333333	0.252982213	0.316227766	0.252982213	0.252982213	0.281091348	0.417825936	0.397527078	0.811666667	0.397527078
SVM	Kernel=rbf,C=0.01,Gamma=auto,Degree=3	CML	Annotated	0	0	0	0	0.196363636	0.18	0	0	0	0	0	0.413970894	0.379473319	0.82	0.379473319
SVM	Kernel=rbf,C=0.01,Gamma=auto,Degree=3	CMML	Annotated	0.2	0.166862745	0.2	0.16260582	0.61	0.541666667	0.336650165	0.273125126	0.336650165	0.176693143	0.249069013	0.43052939	0.378043207	0.458333333	0.378043207
SVM	Kernel=rbf,C=0.01,Gamma=auto,Degree=3	MDS	Annotated	0.16	0.123275692	0.16	0.12528688	0.8	0.693333333	0.217050941	0.13421993	0.217050941	0.087583659	0.141892453	0.121106014	0.089649523	0.306666667	0.089649523
SVM	Kernel=rbf,C=0.01,Gamma=auto,Degree=3	PMF	Annotated	0.24	0.357142857	0.24	0.268929404	0.748	0.663333333	0.27968236	0.36618363	0.27968236	0.211026206	0.287027941	0.401131732	0.357442907	0.336666667	0.357442907
SVM	Kernel=rbf,C=0.1,Gamma=auto,Degree=3	AML	Annotated	0.24	0.143611111	0.24	0.177395977	0.694	0.618333333	0.27162065	0.153848939	0.27162065	0.130314102	0.194613701	0.268502017	0.237456949	0.381666667	0.237456949
SVM	Kernel=rbf,C=0.1,Gamma=auto,Degree=3	B-ALL	Annotated	0.16	0.146760016	0.16	0.136040498	0.836	0.723333333	0.18973666	0.189213117	0.18973666	0.090473014	0.152557955	0.1191824	0.082102014	0.276666667	0.082102014
SVM	Kernel=rbf,C=0.1,Gamma=auto,Degree=3	CLL	Annotated	0.26	0.186931818	0.26	0.203998779	0.869090909	0.818333333	0.353396221	0.328088581	0.353396221	0.267547518	0.315664962	0.103137199	0.10524809	0.181666667	0.10524809
SVM	Kernel=rbf,C=0.1,Gamma=auto,Degree=3	CML	Annotated	0.06	0.048571429	0.06	0.053333333	0.743636364	0.686666667	0.134989712	0.104371567	0.134989712	0.068853037	0.116746005	0.394027962	0.363776488	0.313333333	0.363776488
SVM	Kernel=rbf,C=0.1,Gamma=auto,Degree=3	CMML	Annotated	0.16	0.171479501	0.16	0.149287749	0.564	0.496666667	0.291356978	0.283803747	0.291356978	0.182297978	0.254975409	0.488426044	0.428232082	0.503333333	0.428232082
SVM	Kernel=rbf,C=0.1,Gamma=auto,Degree=3	MDS	Annotated	0.18	0.119973262	0.18	0.140085979	0.822	0.715	0.220100987	0.147538571	0.220100987	0.101372146	0.167709481	0.124882167	0.090420827	0.285	0.090420827
SVM	Kernel=rbf,C=0.1,Gamma=auto,Degree=3	PMF	Annotated	0.47	0.360542187	0.47	0.394904679	0.864	0.798333333	0.424394994	0.303026483	0.424394994	0.257702524	0.334287364	0.118058366	0.126063378	0.201666667	0.126063378
SVM	Kernel=rbf,C=1,Gamma=auto,Degree=3	AML	Annotated	0.29	0.29043956	0.29	0.271670051	0.852	0.758333333	0.218326972	0.24805094	0.218326972	0.13418382	0.199973924	0.111235486	0.087577127	0.241666667	0.087577127
SVM	Kernel=rbf,C=1,Gamma=auto,Degree=3	B-ALL	Annotated	0.11	0.092725885	0.11	0.091543965	0.824	0.705	0.152388393	0.089667831	0.152388393	0.055866985	0.097350233	0.117681302	0.083905444	0.295	0.083905444
SVM	Kernel=rbf,C=1,Gamma=auto,Degree=3	CLL	Annotated	0.08	0.064583333	0.08	0.068109668	0.821818182	0.76	0.13984118	0.122840136	0.13984118	0.075813489	0.12662067	0.29762451	0.27455913	0.24	0.27455913
SVM	Kernel=rbf,C=1,Gamma=auto,Degree=3	CML	Annotated	0.14	0.132467532	0.14	0.130555556	0.818181818	0.761666667	0.18973666	0.204936181	0.18973666	0.118838857	0.187050788	0.291539721	0.272057773	0.238333333	0.272057773
SVM	Kernel=rbf,C=1,Gamma=auto,Degree=3	CMML	Annotated	0.26	0.240391439	0.26	0.243715569	0.87	0.768333333	0.236643191	0.204555678	0.236643191	0.146336255	0.212925177	0.059814528	0.052381554	0.231666667	0.052381554
SVM	Kernel=rbf,C=1,Gamma=auto,Degree=3	MDS	Annotated	0.18	0.170060857	0.18	0.162337662	0.822	0.715	0.18135294	0.196687232	0.18135294	0.108172329	0.168880495	0.115643129	0.093111509	0.285	0.093111509
SVM	Kernel=rbf,C=1,Gamma=auto,Degree=3	PMF	Annotated	0.37	0.315925088	0.37	0.322129294	0.872	0.788333333	0.368329563	0.305145067	0.368329563	0.225664511	0.302550085	0.101192885	0.093310182	0.211666667	0.093310182
MLP	LayerSize=200,Solver=adam,LearningRate=adaptive,Activation=relu	AML	Annotated	0.41	0.241568826	0.41	0.283885658	0.784	0.721666667	0.30713732	0.136748199	0.30713732	0.110851356	0.173376189	0.163516904	0.093969393	0.278333333	0.093969393
MLP	LayerSize=200,Solver=adam,LearningRate=adaptive,Activation=relu	B-ALL	Annotated	0.38	0.273731154	0.38	0.298265176	0.712	0.656666667	0.325917508	0.173360823	0.325917508	0.137880686	0.192471146	0.274906045	0.249715888	0.343333333	0.249715888
MLP	LayerSize=200,Solver=adam,LearningRate=adaptive,Activation=relu	CLL	Annotated	0.08	0.05968254	0.08	0.067619048	0.818181818	0.756666667	0.13984118	0.10454041	0.13984118	0.069286672	0.118225734	0.291413704	0.269453035	0.243333333	0.269453035
MLP	LayerSize=200,Solver=adam,LearningRate=adaptive,Activation=relu	CML	Annotated	0.14	0.116666667	0.14	0.10961718	0.569090909	0.533333333	0.313404247	0.197202659	0.313404247	0.136153621	0.199130574	0.490725742	0.459199518	0.466666667	0.459199518
MLP	LayerSize=200,Solver=adam,LearningRate=adaptive,Activation=relu	CMML	Annotated	0.14	0.106388889	0.14	0.114404762	0.788	0.68	0.217050941	0.147044792	0.217050941	0.098898252	0.162441192	0.292453225	0.244923772	0.32	0.244923772
MLP	LayerSize=200,Solver=adam,LearningRate=adaptive,Activation=relu	MDS	Annotated	0.24	0.156152111	0.24	0.181874651	0.728	0.646666667	0.259058123	0.165213172	0.259058123	0.120115887	0.187090937	0.276678715	0.236721433	0.353333333	0.236721433
MLP	LayerSize=200,Solver=adam,LearningRate=adaptive,Activation=relu	PMF	Annotated	0.16	0.092857143	0.16	0.115329473	0.8	0.693333333	0.320416396	0.167895132	0.320416396	0.149757701	0.218455019	0.296498079	0.250948817	0.306666667	0.250948817
MLP	LayerSize=200,Solver=lbfgs,LearningRate=constant,Activation=logistic	AML	Annotated	0.2	0.19591904	0.2	0.184744445	0.806	0.705	0.141421356	0.149557734	0.141421356	0.069164942	0.116909849	0.089467561	0.075788041	0.295	0.075788041
MLP	LayerSize=200,Solver=lbfgs,LearningRate=constant,Activation=logistic	B-ALL	Annotated	0.13	0.111239316	0.13	0.113478261	0.824	0.708333333	0.170293864	0.121491525	0.170293864	0.077999859	0.132281141	0.090332718	0.071686044	0.291666667	0.071686044
MLP	LayerSize=200,Solver=lbfgs,LearningRate=constant,Activation=logistic	CLL	Annotated	0.22	0.198268398	0.22	0.197222222	0.910909091	0.853333333	0.332665999	0.321778321	0.332665999	0.256819314	0.302722557	0.083297513	0.086352708	0.146666667	0.086352708
MLP	LayerSize=200,Solver=lbfgs,LearningRate=constant,Activation=logistic	CML	Annotated	0.24	0.158333333	0.24	0.165700483	0.910909091	0.855	0.408792259	0.223011715	0.408792259	0.183376585	0.248481805	0.101213936	0.088906248	0.145	0.088906248
MLP	LayerSize=200,Solver=lbfgs,LearningRate=constant,Activation=logistic	CMML	Annotated	0.19	0.170565908	0.19	0.167258619	0.77	0.673333333	0.207899548	0.190740921	0.207899548	0.120639868	0.185250184	0.294278779	0.251071777	0.326666667	0.251071777
MLP	LayerSize=200,Solver=lbfgs,LearningRate=constant,Activation=logistic	MDS	Annotated	0.09	0.061031746	0.09	0.069404762	0.802	0.683333333	0.144913767	0.086611389	0.144913767	0.059076088	0.103296707	0.110131235	0.082402205	0.316666667	0.082402205
MLP	LayerSize=200,Solver=lbfgs,LearningRate=constant,Activation=logistic	PMF	Annotated	0.28	0.217676768	0.28	0.236622807	0.918	0.811666667	0.388158043	0.295380913	0.388158043	0.234041443	0.314681648	0.079693859	0.056135858	0.188333333	0.056135858
MLP	LayerSize=200,Solver=lbfgs,LearningRate=constant,Activation=relu	AML	Annotated	0.34	0.342558248	0.34	0.309495827	0.822	0.741666667	0.18973666	0.287192788	0.18973666	0.127064933	0.173729487	0.095428857	0.084710837	0.258333333	0.084710837
MLP	LayerSize=200,Solver=lbfgs,LearningRate=constant,Activation=relu	B-ALL	Annotated	0.32	0.239989177	0.32	0.256290456	0.79	0.711666667	0.348966729	0.301845159	0.348966729	0.214833559	0.287299406	0.148548533	0.138788853	0.288333333	0.138788853
MLP	LayerSize=200,Solver=lbfgs,LearningRate=constant,Activation=relu	CLL	Annotated	0.24	0.227884615	0.24	0.226495726	0.925454545	0.868333333	0.295145915	0.33993131	0.295145915	0.263349819	0.310943309	0.059040382	0.063561965	0.131666667	0.063561965
MLP	LayerSize=200,Solver=lbfgs,LearningRate=constant,Activation=relu	CML	Annotated	0.18	0.15	0.18	0.158882947	0.829090909	0.775	0.332665999	0.288140055	0.332665999	0.266042827	0.303113942	0.30013159	0.282651685	0.225	0.282651685
MLP	LayerSize=200,Solver=lbfgs,LearningRate=constant,Activation=relu	CMML	Annotated	0.18	0.117272727	0.18	0.138106061	0.674	0.591666667	0.24404007	0.157003623	0.24404007	0.110729631	0.181163964	0.366854497	0.31547045	0.408333333	0.31547045
MLP	LayerSize=200,Solver=lbfgs,LearningRate=constant,Activation=relu	MDS	Annotated	0.14	0.164213564	0.14	0.149785337	0.748	0.646666667	0.157762128	0.20880524	0.157762128	0.115849644	0.178302918	0.270998155	0.239830187	0.353333333	0.239830187
MLP	LayerSize=200,Solver=lbfgs,LearningRate=constant,Activation=relu	PMF	Annotated	0.27	0.224679487	0.27	0.2307902	0.718	0.643333333	0.380204623	0.3040227	0.380204623	0.235907101	0.305839122	0.388095063	0.344641521	0.356666667	0.344641521
NB		AML	Annotated	0.49	0.177769324	0.49	0.257989077	0.546	0.536666667	0.280673792	0.106238825	0.280673792	0.098917187	0.149816184	0.15464655	0.136037395	0.463333333	0.136037395
NB		B-ALL	Annotated	0.27	0.120280592	0.27	0.164248418	0.582	0.53	0.258413966	0.114328808	0.258413966	0.103865763	0.154943607	0.114871909	0.120390312	0.47	0.120390312
NB		CLL	Annotated	0	0	0	0	0.285454545	0.261666667	0	0	0	0	0	0.459811915	0.421494255	0.738333333	0.421494255
NB		CML	Annotated	0	0	0	0	0	0	0	0	0	0	0	0	0	1	0
NB		CMML	Annotated	0.11	0.333333333	0.11	0.157375957	0.494	0.43	0.185292561	0.471404521	0.185292561	0.185467378	0.253865587	0.520858266	0.45432082	0.57	0.45432082
NB		MDS	Annotated	0.05	0.096111111	0.05	0.06481203	0.736	0.621666667	0.097182532	0.195070421	0.097182532	0.079494646	0.128876557	0.390418579	0.330361755	0.378333333	0.330361755
NB		PMF	Annotated	0	0	0	0	0.242	0.201666667	0	0	0	0	0	0.392422675	0.327018896	0.798333333	0.327018896
RF	NTree=1000,MaxNumberFeatures=sauto,MinsampleLeaf=1	AML	Annotated	0.61	0.281678256	0.61	0.370488367	0.664	0.655	0.303498124	0.212388812	0.303498124	0.18233664	0.219004942	0.146908891	0.125228187	0.345	0.125228187
RF	NTree=1000,MaxNumberFeatures=sauto,MinsampleLeaf=1	B-ALL	Annotated	0.58	0.328740049	0.58	0.409133999	0.762	0.731666667	0.282055944	0.137345717	0.282055944	0.145686516	0.18279699	0.106854002	0.095726591	0.268333333	0.095726591
RF	NTree=1000,MaxNumberFeatures=sauto,MinsampleLeaf=1	CLL	Annotated	0	0	0	0	0.385454545	0.353333333	0	0	0	0	0	0.497693486	0.456219029	0.646666667	0.456219029
RF	NTree=1000,MaxNumberFeatures=sauto,MinsampleLeaf=1	CML	Annotated	0	0	0	0	0	0	0	0	0	0	0	0	0	1	0
RF	NTree=1000,MaxNumberFeatures=sauto,MinsampleLeaf=1	CMML	Annotated	0.54	0.498186492	0.54	0.452990779	0.876	0.82	0.359629439	0.283568299	0.359629439	0.23323728	0.274957553	0.098792712	0.077300121	0.18	0.077300121
RF	NTree=1000,MaxNumberFeatures=sauto,MinsampleLeaf=1	MDS	Annotated	0.12	0.22478355	0.12	0.142393881	0.846	0.725	0.187379591	0.264747535	0.187379591	0.127824199	0.18914846	0.299488453	0.257150818	0.275	0.257150818
RF	NTree=1000,MaxNumberFeatures=sauto,MinsampleLeaf=1	PMF	Annotated	0	0	0	0	0.738	0.615	0	0	0	0	0	0.392762297	0.327301914	0.385	0.327301914
RF	NTree=500,MaxNumberFeatures=sauto,MinsampleLeaf=1	AML	Annotated	0.59	0.254025351	0.59	0.350459135	0.66	0.648333333	0.280673792	0.132970687	0.280673792	0.118190021	0.171879129	0.10749677	0.093442397	0.351666667	0.093442397
RF	NTree=500,MaxNumberFeatures=sauto,MinsampleLeaf=1	B-ALL	Annotated	0.5	0.344823751	0.5	0.389937038	0.766	0.721666667	0.266666667	0.184433042	0.266666667	0.158120342	0.193995304	0.136642274	0.138120094	0.278333333	0.138120094
RF	NTree=500,MaxNumberFeatures=sauto,MinsampleLeaf=1	CLL	Annotated	0	0	0	0	0.190909091	0.175	0	0	0	0	0	0.402676993	0.369120577	0.825	0.369120577
RF	NTree=500,MaxNumberFeatures=sauto,MinsampleLeaf=1	CML	Annotated	0.02	0.1	0.02	0.033333333	0.1	0.093333333	0.063245553	0.316227766	0.063245553	0.063245553	0.105409255	0.316227766	0.295145915	0.906666667	0.295145915
RF	NTree=500,MaxNumberFeatures=sauto,MinsampleLeaf=1	CMML	Annotated	0.51	0.521762821	0.51	0.46957153	0.894	0.83	0.30713732	0.282014228	0.30713732	0.191467387	0.227012705	0.078909231	0.06275565	0.17	0.06275565
RF	NTree=500,MaxNumberFeatures=sauto,MinsampleLeaf=1	MDS	Annotated	0.22	0.275606061	0.22	0.233483709	0.828	0.726666667	0.304776785	0.333170219	0.304776785	0.272132485	0.311646187	0.296078068	0.266342395	0.273333333	0.266342395
RF	NTree=500,MaxNumberFeatures=sauto,MinsampleLeaf=1	PMF	Annotated	0	0	0	0	0.728	0.606666667	0	0	0	0	0	0.389780565	0.324817138	0.393333333	0.324817138
RF	NTree=750,MaxNumberFeatures=sauto,MinsampleLeaf=1	AML	Annotated	0.62	0.271756873	0.62	0.367477645	0.672	0.663333333	0.319026296	0.1808873	0.319026296	0.159958306	0.208796503	0.140854535	0.108809495	0.336666667	0.108809495
RF	NTree=750,MaxNumberFeatures=sauto,MinsampleLeaf=1	B-ALL	Annotated	0.57	0.333455538	0.57	0.4042977	0.76	0.728333333	0.316403399	0.174034658	0.316403399	0.182017913	0.217826056	0.125432585	0.116282436	0.271666667	0.116282436
RF	NTree=750,MaxNumberFeatures=sauto,MinsampleLeaf=1	CLL	Annotated	0	0	0	0	0.381818182	0.35	0	0	0	0	0	0.493111409	0.452018791	0.65	0.452018791
RF	NTree=750,MaxNumberFeatures=sauto,MinsampleLeaf=1	CML	Annotated	0.04	0.1	0.04	0.057142857	0.1	0.095	0.126491106	0.316227766	0.126491106	0.126491106	0.180701581	0.316227766	0.300416378	0.905	0.300416378
RF	NTree=750,MaxNumberFeatures=sauto,MinsampleLeaf=1	CMML	Annotated	0.58	0.544496848	0.58	0.527769983	0.814	0.775	0.339280284	0.342247373	0.339280284	0.227327775	0.288624149	0.297702312	0.278582169	0.225	0.278582169
RF	NTree=750,MaxNumberFeatures=sauto,MinsampleLeaf=1	MDS	Annotated	0.17	0.264316239	0.17	0.18892853	0.838	0.726666667	0.266874919	0.300086787	0.266874919	0.196545054	0.258317627	0.297911247	0.261666077	0.273333333	0.261666077
RF	NTree=750,MaxNumberFeatures=sauto,MinsampleLeaf=1	PMF	Annotated	0	0	0	0	0.728	0.606666667	0	0	0	0	0	0.389666524	0.324722103	0.393333333	0.324722103
SVM	Kernel=linear,C=0.01,Gamma=auto,Degree=3	AML	Annotated	0.41	0.434419703	0.41	0.374363145	0.85	0.776666667	0.242441287	0.271741418	0.242441287	0.124649564	0.164159005	0.097182532	0.0798146	0.223333333	0.0798146
SVM	Kernel=linear,C=0.01,Gamma=auto,Degree=3	B-ALL	Annotated	0.28	0.2347416	0.28	0.247176689	0.836	0.743333333	0.24404007	0.235242852	0.24404007	0.156302775	0.228711002	0.116923527	0.099752781	0.256666667	0.099752781
SVM	Kernel=linear,C=0.01,Gamma=auto,Degree=3	CLL	Annotated	0.2	0.195238095	0.2	0.180994152	0.838181818	0.785	0.339934634	0.356666349	0.339934634	0.26378068	0.314434226	0.300039789	0.281689129	0.215	0.281689129
SVM	Kernel=linear,C=0.01,Gamma=auto,Degree=3	CML	Annotated	0.04	0.015384615	0.04	0.022222222	0.827272727	0.761666667	0.126491106	0.048650426	0.126491106	0.039528471	0.070272837	0.29545066	0.270692984	0.238333333	0.270692984
SVM	Kernel=linear,C=0.01,Gamma=auto,Degree=3	CMML	Annotated	0.16	0.190454545	0.16	0.168559219	0.852	0.736666667	0.206559112	0.262494917	0.206559112	0.149254994	0.222347546	0.094844903	0.096481304	0.263333333	0.096481304
SVM	Kernel=linear,C=0.01,Gamma=auto,Degree=3	MDS	Annotated	0.35	0.296374269	0.35	0.261831617	0.794	0.72	0.380788655	0.304596326	0.380788655	0.182648471	0.238239887	0.108341025	0.102680134	0.28	0.102680134
SVM	Kernel=linear,C=0.01,Gamma=auto,Degree=3	PMF	Annotated	0.24	0.263611111	0.24	0.222244336	0.928	0.813333333	0.36270588	0.352461582	0.36270588	0.245682195	0.308816008	0.09150592	0.063731691	0.186666667	0.063731691
SVM	Kernel=linear,C=0.1,Gamma=auto,Degree=3	AML	Annotated	0.41	0.434419703	0.41	0.374363145	0.85	0.776666667	0.242441287	0.271741418	0.242441287	0.124649564	0.164159005	0.097182532	0.0798146	0.223333333	0.0798146
SVM	Kernel=linear,C=0.1,Gamma=auto,Degree=3	B-ALL	Annotated	0.28	0.2347416	0.28	0.247176689	0.836	0.743333333	0.24404007	0.235242852	0.24404007	0.156302775	0.228711002	0.116923527	0.099752781	0.256666667	0.099752781
SVM	Kernel=linear,C=0.1,Gamma=auto,Degree=3	CLL	Annotated	0.2	0.195238095	0.2	0.180994152	0.838181818	0.785	0.339934634	0.356666349	0.339934634	0.26378068	0.314434226	0.300039789	0.281689129	0.215	0.281689129
SVM	Kernel=linear,C=0.1,Gamma=auto,Degree=3	CML	Annotated	0.04	0.015384615	0.04	0.022222222	0.827272727	0.761666667	0.126491106	0.048650426	0.126491106	0.039528471	0.070272837	0.29545066	0.270692984	0.238333333	0.270692984
SVM	Kernel=linear,C=0.1,Gamma=auto,Degree=3	CMML	Annotated	0.16	0.190454545	0.16	0.168559219	0.852	0.736666667	0.206559112	0.262494917	0.206559112	0.149254994	0.222347546	0.094844903	0.096481304	0.263333333	0.096481304
SVM	Kernel=linear,C=0.1,Gamma=auto,Degree=3	MDS	Annotated	0.35	0.296374269	0.35	0.261831617	0.794	0.72	0.380788655	0.304596326	0.380788655	0.182648471	0.238239887	0.108341025	0.102680134	0.28	0.102680134
SVM	Kernel=linear,C=0.1,Gamma=auto,Degree=3	PMF	Annotated	0.24	0.263611111	0.24	0.222244336	0.928	0.813333333	0.36270588	0.352461582	0.36270588	0.245682195	0.308816008	0.09150592	0.063731691	0.186666667	0.063731691
SVM	Kernel=linear,C=1,Gamma=auto,Degree=3	AML	Annotated	0.41	0.434419703	0.41	0.374363145	0.85	0.776666667	0.242441287	0.271741418	0.242441287	0.124649564	0.164159005	0.097182532	0.0798146	0.223333333	0.0798146
SVM	Kernel=linear,C=1,Gamma=auto,Degree=3	B-ALL	Annotated	0.28	0.2347416	0.28	0.247176689	0.836	0.743333333	0.24404007	0.235242852	0.24404007	0.156302775	0.228711002	0.116923527	0.099752781	0.256666667	0.099752781
SVM	Kernel=linear,C=1,Gamma=auto,Degree=3	CLL	Annotated	0.2	0.195238095	0.2	0.180994152	0.838181818	0.785	0.339934634	0.356666349	0.339934634	0.26378068	0.314434226	0.300039789	0.281689129	0.215	0.281689129
SVM	Kernel=linear,C=1,Gamma=auto,Degree=3	CML	Annotated	0.04	0.015384615	0.04	0.022222222	0.827272727	0.761666667	0.126491106	0.048650426	0.126491106	0.039528471	0.070272837	0.29545066	0.270692984	0.238333333	0.270692984
SVM	Kernel=linear,C=1,Gamma=auto,Degree=3	CMML	Annotated	0.16	0.190454545	0.16	0.168559219	0.852	0.736666667	0.206559112	0.262494917	0.206559112	0.149254994	0.222347546	0.094844903	0.096481304	0.263333333	0.096481304
SVM	Kernel=linear,C=1,Gamma=auto,Degree=3	MDS	Annotated	0.35	0.296374269	0.35	0.261831617	0.794	0.72	0.380788655	0.304596326	0.380788655	0.182648471	0.238239887	0.108341025	0.102680134	0.28	0.102680134
SVM	Kernel=linear,C=1,Gamma=auto,Degree=3	PMF	Annotated	0.24	0.263611111	0.24	0.222244336	0.928	0.813333333	0.36270588	0.352461582	0.36270588	0.245682195	0.308816008	0.09150592	0.063731691	0.186666667	0.063731691
SVM	Kernel=poly,C=0.01,Gamma=auto,Degree=3	AML	Annotated	0.38	0.313434343	0.38	0.315974026	0.79	0.721666667	0.261618892	0.194670742	0.261618892	0.134478142	0.190674692	0.143372088	0.125474408	0.278333333	0.125474408
SVM	Kernel=poly,C=0.01,Gamma=auto,Degree=3	B-ALL	Annotated	0.11	0.091468254	0.11	0.092960011	0.856	0.731666667	0.185292561	0.128158324	0.185292561	0.091821298	0.142596711	0.10905656	0.081819585	0.268333333	0.081819585
SVM	Kernel=poly,C=0.01,Gamma=auto,Degree=3	CLL	Annotated	0.26	0.271031746	0.26	0.247330447	0.783636364	0.74	0.327278339	0.357192089	0.327278339	0.228298758	0.30169752	0.301261504	0.29029572	0.26	0.29029572
SVM	Kernel=poly,C=0.01,Gamma=auto,Degree=3	CML	Annotated	0.18	0.118809524	0.18	0.142284382	0.921818182	0.86	0.274064064	0.187276195	0.274064064	0.159575728	0.221319153	0.033250586	0.032584174	0.14	0.032584174
SVM	Kernel=poly,C=0.01,Gamma=auto,Degree=3	CMML	Annotated	0.14	0.200233918	0.14	0.149549304	0.892	0.766666667	0.157762128	0.190744541	0.157762128	0.099325456	0.15131641	0.083904708	0.064788354	0.233333333	0.064788354
SVM	Kernel=poly,C=0.01,Gamma=auto,Degree=3	MDS	Annotated	0.15	0.124444444	0.15	0.13215873	0.854	0.736666667	0.206827894	0.177453408	0.206827894	0.111935212	0.180376946	0.080027773	0.060756547	0.263333333	0.060756547
SVM	Kernel=poly,C=0.01,Gamma=auto,Degree=3	PMF	Annotated	0.25	0.178531746	0.25	0.19374269	0.672	0.601666667	0.377859468	0.231702121	0.377859468	0.18938264	0.263778929	0.366630301	0.32465081	0.398333333	0.32465081
SVM	Kernel=poly,C=0.1,Gamma=auto,Degree=3	AML	Annotated	0.4	0.320818959	0.4	0.327536232	0.79	0.725	0.266666667	0.19467567	0.266666667	0.14138769	0.194511883	0.143372088	0.123790444	0.275	0.123790444
SVM	Kernel=poly,C=0.1,Gamma=auto,Degree=3	B-ALL	Annotated	0.11	0.091468254	0.11	0.092960011	0.856	0.731666667	0.185292561	0.128158324	0.185292561	0.091821298	0.142596711	0.10905656	0.081819585	0.268333333	0.081819585
SVM	Kernel=poly,C=0.1,Gamma=auto,Degree=3	CLL	Annotated	0.24	0.236507937	0.24	0.219047619	0.781818182	0.736666667	0.337309617	0.356383673	0.337309617	0.221693816	0.301336571	0.300107113	0.288118631	0.263333333	0.288118631
SVM	Kernel=poly,C=0.1,Gamma=auto,Degree=3	CML	Annotated	0.18	0.118809524	0.18	0.142284382	0.921818182	0.86	0.274064064	0.187276195	0.274064064	0.159575728	0.221319153	0.033250586	0.032584174	0.14	0.032584174
SVM	Kernel=poly,C=0.1,Gamma=auto,Degree=3	CMML	Annotated	0.14	0.200233918	0.14	0.149549304	0.888	0.763333333	0.157762128	0.190744541	0.157762128	0.099325456	0.15131641	0.081213026	0.063731691	0.236666667	0.063731691
SVM	Kernel=poly,C=0.1,Gamma=auto,Degree=3	MDS	Annotated	0.15	0.126666667	0.15	0.133211362	0.858	0.74	0.206827894	0.178639885	0.206827894	0.112152881	0.180846941	0.076274359	0.056764621	0.26	0.056764621
SVM	Kernel=poly,C=0.1,Gamma=auto,Degree=3	PMF	Annotated	0.25	0.191865079	0.25	0.195793972	0.676	0.605	0.377859468	0.236853852	0.377859468	0.18899609	0.263336345	0.369840807	0.326886736	0.395	0.326886736
SVM	Kernel=poly,C=1,Gamma=auto,Degree=3	AML	Annotated	0.4	0.320818959	0.4	0.327536232	0.79	0.725	0.266666667	0.19467567	0.266666667	0.14138769	0.194511883	0.143372088	0.123790444	0.275	0.123790444
SVM	Kernel=poly,C=1,Gamma=auto,Degree=3	B-ALL	Annotated	0.11	0.091468254	0.11	0.092960011	0.856	0.731666667	0.185292561	0.128158324	0.185292561	0.091821298	0.142596711	0.10905656	0.081819585	0.268333333	0.081819585
SVM	Kernel=poly,C=1,Gamma=auto,Degree=3	CLL	Annotated	0.24	0.236507937	0.24	0.219047619	0.781818182	0.736666667	0.337309617	0.356383673	0.337309617	0.221693816	0.301336571	0.300107113	0.288118631	0.263333333	0.288118631
SVM	Kernel=poly,C=1,Gamma=auto,Degree=3	CML	Annotated	0.18	0.118809524	0.18	0.142284382	0.921818182	0.86	0.274064064	0.187276195	0.274064064	0.159575728	0.221319153	0.033250586	0.032584174	0.14	0.032584174
SVM	Kernel=poly,C=1,Gamma=auto,Degree=3	CMML	Annotated	0.14	0.200233918	0.14	0.149549304	0.888	0.763333333	0.157762128	0.190744541	0.157762128	0.099325456	0.15131641	0.081213026	0.063731691	0.236666667	0.063731691
SVM	Kernel=poly,C=1,Gamma=auto,Degree=3	MDS	Annotated	0.15	0.126666667	0.15	0.133211362	0.858	0.74	0.206827894	0.178639885	0.206827894	0.112152881	0.180846941	0.076274359	0.056764621	0.26	0.056764621
SVM	Kernel=poly,C=1,Gamma=auto,Degree=3	PMF	Annotated	0.25	0.191865079	0.25	0.195793972	0.676	0.605	0.377859468	0.236853852	0.377859468	0.18899609	0.263336345	0.369840807	0.326886736	0.395	0.326886736
SVM	Kernel=rbf,C=0.01,Gamma=auto,Degree=3	AML	Annotated	0.38	0.063793103	0.38	0.109243697	0	0.063333333	0.493963561	0.082773253	0.493963561	0.08232726	0.141782081	0	0.08232726	0.936666667	0.08232726
SVM	Kernel=rbf,C=0.01,Gamma=auto,Degree=3	B-ALL	Annotated	0.6	0.100857199	0.6	0.172682986	0.102	0.185	0.516397779	0.086822462	0.516397779	0.086822462	0.148644852	0.301765177	0.231534068	0.815	0.231534068
SVM	Kernel=rbf,C=0.01,Gamma=auto,Degree=3	CLL	Annotated	0	0	0	0	0	0	0	0	0	0	0	0	0	1	0
SVM	Kernel=rbf,C=0.01,Gamma=auto,Degree=3	CML	Annotated	0	0	0	0	0	0	0	0	0	0	0	0	0	1	0
SVM	Kernel=rbf,C=0.01,Gamma=auto,Degree=3	CMML	Annotated	0.01	0.1	0.01	0.018181818	0.196	0.165	0.031622777	0.316227766	0.031622777	0.031622777	0.057495957	0.413311827	0.348050124	0.835	0.348050124
SVM	Kernel=rbf,C=0.01,Gamma=auto,Degree=3	MDS	Annotated	0	0	0	0	0	0	0	0	0	0	0	0	0	1	0
SVM	Kernel=rbf,C=0.01,Gamma=auto,Degree=3	PMF	Annotated	0	0	0	0	0	0	0	0	0	0	0	0	0	1	0
SVM	Kernel=rbf,C=0.1,Gamma=auto,Degree=3	AML	Annotated	0.38	0.063841808	0.38	0.10931677	0	0.063333333	0.491709038	0.082553782	0.491709038	0.081951506	0.141370122	0	0.081951506	0.936666667	0.081951506
SVM	Kernel=rbf,C=0.1,Gamma=auto,Degree=3	B-ALL	Annotated	0.6	0.100857199	0.6	0.172682986	0.104	0.186666667	0.516397779	0.086822462	0.516397779	0.086822462	0.148644852	0.308083683	0.236460526	0.813333333	0.236460526
SVM	Kernel=rbf,C=0.1,Gamma=auto,Degree=3	CLL	Annotated	0	0	0	0	0	0	0	0	0	0	0	0	0	1	0
SVM	Kernel=rbf,C=0.1,Gamma=auto,Degree=3	CML	Annotated	0	0	0	0	0	0	0	0	0	0	0	0	0	1	0
SVM	Kernel=rbf,C=0.1,Gamma=auto,Degree=3	CMML	Annotated	0.01	0.1	0.01	0.018181818	0.196	0.165	0.031622777	0.316227766	0.031622777	0.031622777	0.057495957	0.413311827	0.348050124	0.835	0.348050124
SVM	Kernel=rbf,C=0.1,Gamma=auto,Degree=3	MDS	Annotated	0	0	0	0	0.098	0.081666667	0	0	0	0	0	0.309903211	0.258252676	0.918333333	0.258252676
SVM	Kernel=rbf,C=0.1,Gamma=auto,Degree=3	PMF	Annotated	0	0	0	0	0	0	0	0	0	0	0	0	0	1	0
SVM	Kernel=rbf,C=1,Gamma=auto,Degree=3	AML	Annotated	0.17	0.216316527	0.17	0.17547873	0.822	0.713333333	0.226323269	0.263274373	0.226323269	0.160940234	0.225229488	0.295815258	0.2555314	0.286666667	0.2555314
SVM	Kernel=rbf,C=1,Gamma=auto,Degree=3	B-ALL	Annotated	0.8	0.173238247	0.8	0.283761358	0.24	0.333333333	0.176383421	0.021851368	0.176383421	0.026185185	0.03849618	0.122927259	0.082775913	0.666666667	0.082775913
SVM	Kernel=rbf,C=1,Gamma=auto,Degree=3	CLL	Annotated	0	0	0	0	0.098181818	0.09	0	0	0	0	0	0.31047817	0.284604989	0.91	0.284604989
SVM	Kernel=rbf,C=1,Gamma=auto,Degree=3	CML	Annotated	0	0	0	0	0	0	0	0	0	0	0	0	0	1	0
SVM	Kernel=rbf,C=1,Gamma=auto,Degree=3	CMML	Annotated	0.03	0.109090909	0.03	0.042857143	0.748	0.628333333	0.048304589	0.207967999	0.048304589	0.038951478	0.071692634	0.398798195	0.334816146	0.371666667	0.334816146
SVM	Kernel=rbf,C=1,Gamma=auto,Degree=3	MDS	Annotated	0.12	0.296111111	0.12	0.16742192	0.956	0.816666667	0.131656118	0.364678956	0.131656118	0.122754912	0.190544308	0.048808014	0.047790696	0.183333333	0.047790696
SVM	Kernel=rbf,C=1,Gamma=auto,Degree=3	PMF	Annotated	0.09	0.226666667	0.09	0.127912088	0.478	0.413333333	0.152388393	0.378691705	0.152388393	0.143900314	0.215404051	0.505212826	0.438065331	0.586666667	0.438065331
MLP	LayerSize=200,Solver=adam,LearningRate=adaptive,Activation=relu	AML	Annotated	0.41	0.245569172	0.41	0.284355854	0.77	0.71	0.299814758	0.145316791	0.299814758	0.114438499	0.177422831	0.118602979	0.068132043	0.29	0.068132043
MLP	LayerSize=200,Solver=adam,LearningRate=adaptive,Activation=relu	B-ALL	Annotated	0.23	0.350522876	0.23	0.236587522	0.778	0.686666667	0.17669811	0.324766938	0.17669811	0.115925639	0.173286609	0.288513431	0.253347953	0.313333333	0.253347953
MLP	LayerSize=200,Solver=adam,LearningRate=adaptive,Activation=relu	CLL	Annotated	0.02	0.1	0.02	0.033333333	0.94	0.863333333	0.063245553	0.316227766	0.063245553	0.063245553	0.105409255	0.055579426	0.053171049	0.136666667	0.053171049
MLP	LayerSize=200,Solver=adam,LearningRate=adaptive,Activation=relu	CML	Annotated	0.2	0.182539683	0.2	0.144438637	0.714545455	0.671666667	0.282842712	0.309828909	0.282842712	0.110397988	0.17547656	0.38474587	0.360302514	0.328333333	0.360302514
MLP	LayerSize=200,Solver=adam,LearningRate=adaptive,Activation=relu	CMML	Annotated	0.27	0.225204678	0.27	0.22063314	0.758	0.676666667	0.283039063	0.222032416	0.283039063	0.144223256	0.21634564	0.292035006	0.250825797	0.323333333	0.250825797
MLP	LayerSize=200,Solver=adam,LearningRate=adaptive,Activation=relu	MDS	Annotated	0.24	0.162017517	0.24	0.181444955	0.78	0.69	0.241292814	0.173685441	0.241292814	0.118680979	0.186010849	0.21602469	0.164279196	0.31	0.164279196
MLP	LayerSize=200,Solver=adam,LearningRate=adaptive,Activation=relu	PMF	Annotated	0.23	0.385	0.23	0.251403509	0.872	0.765	0.365300485	0.433365383	0.365300485	0.326029541	0.358349116	0.307419366	0.27626812	0.235	0.27626812
MLP	LayerSize=200,Solver=lbfgs,LearningRate=constant,Activation=logistic	AML	Annotated	0.225	0.217754468	0.225	0.22016999	0.825	0.725	0.170782513	0.187893264	0.170782513	0.112712385	0.178198784	0.057445626	0.073911859	0.275	0.073911859
MLP	LayerSize=200,Solver=lbfgs,LearningRate=constant,Activation=logistic	B-ALL	Annotated	0.175	0.18525641	0.175	0.158751394	0.82	0.7125	0.170782513	0.161767237	0.170782513	0.087576526	0.143319438	0.133666251	0.105738146	0.2875	0.105738146
MLP	LayerSize=200,Solver=lbfgs,LearningRate=constant,Activation=logistic	CLL	Annotated	0.25	0.092261905	0.25	0.134674923	0.868181818	0.816666667	0.37859389	0.134818472	0.37859389	0.126398428	0.198810471	0.068634859	0.047140452	0.183333333	0.047140452
MLP	LayerSize=200,Solver=lbfgs,LearningRate=constant,Activation=logistic	CML	Annotated	0.25	0.089285714	0.25	0.131578947	0.890909091	0.8375	0.5	0.178571429	0.5	0.178571429	0.263157895	0.039277216	0.015957118	0.1625	0.015957118
MLP	LayerSize=200,Solver=lbfgs,LearningRate=constant,Activation=logistic	CMML	Annotated	0.2	0.34077381	0.2	0.191756272	0.86	0.75	0.21602469	0.450113758	0.21602469	0.099268342	0.163740843	0.133666251	0.089235436	0.25	0.089235436
MLP	LayerSize=200,Solver=lbfgs,LearningRate=constant,Activation=logistic	MDS	Annotated	0.05	0.05625	0.05	0.052777778	0.825	0.695833333	0.057735027	0.065748891	0.057735027	0.032273469	0.061111111	0.025166115	0.028463752	0.304166667	0.028463752
MLP	LayerSize=200,Solver=lbfgs,LearningRate=constant,Activation=logistic	PMF	Annotated	0.25	0.305555556	0.25	0.273026316	0.965	0.845833333	0.37859389	0.419435246	0.37859389	0.346435316	0.397268926	0.03	0.069887476	0.154166667	0.069887476
MLP	LayerSize=200,Solver=lbfgs,LearningRate=constant,Activation=relu	AML	Annotated	0.32	0.295350062	0.32	0.288866083	0.844	0.756666667	0.2394438	0.252379028	0.2394438	0.145795178	0.207768968	0.086306946	0.070360623	0.243333333	0.070360623
MLP	LayerSize=200,Solver=lbfgs,LearningRate=constant,Activation=relu	B-ALL	Annotated	0.32	0.250694444	0.32	0.261431001	0.784	0.706666667	0.278088715	0.230839155	0.278088715	0.17469153	0.232840842	0.185424438	0.157957644	0.293333333	0.157957644
MLP	LayerSize=200,Solver=lbfgs,LearningRate=constant,Activation=relu	CLL	Annotated	0.36	0.275961538	0.36	0.292559075	0.805454545	0.768333333	0.39777157	0.357771853	0.39777157	0.276953818	0.337455673	0.291420006	0.281250514	0.231666667	0.281250514
MLP	LayerSize=200,Solver=lbfgs,LearningRate=constant,Activation=relu	CML	Annotated	0.18	0.270793651	0.18	0.190238095	0.86	0.803333333	0.220100987	0.399683674	0.220100987	0.187631984	0.245956082	0.304969552	0.284670049	0.196666667	0.284670049
MLP	LayerSize=200,Solver=lbfgs,LearningRate=constant,Activation=relu	CMML	Annotated	0.15	0.118803419	0.15	0.13076043	0.776	0.671666667	0.222361068	0.177441795	0.222361068	0.127518435	0.192741987	0.285158825	0.244955274	0.328333333	0.244955274
MLP	LayerSize=200,Solver=lbfgs,LearningRate=constant,Activation=relu	MDS	Annotated	0.13	0.08120915	0.13	0.0997299	0.724	0.625	0.249666444	0.155342522	0.249666444	0.137435739	0.191444276	0.264625522	0.230170361	0.375	0.230170361
MLP	LayerSize=200,Solver=lbfgs,LearningRate=constant,Activation=relu	PMF	Annotated	0.24	0.200621118	0.24	0.19469697	0.706	0.628333333	0.359629439	0.245322832	0.359629439	0.184517328	0.262044081	0.381465012	0.336287832	0.371666667	0.336287832
NB		AML	Annotated	0.49	0.170897093	0.49	0.25095881	0.53	0.523333333	0.280673792	0.100346477	0.280673792	0.094714793	0.144578424	0.152388393	0.132450783	0.476666667	0.132450783
NB		B-ALL	Annotated	0.27	0.125743763	0.27	0.16860998	0.594	0.54	0.258413966	0.123626528	0.258413966	0.109518065	0.161744193	0.119275591	0.124275679	0.46	0.124275679
NB		CLL	Annotated	0	0	0	0	0.285454545	0.261666667	0	0	0	0	0	0.459811915	0.421494255	0.738333333	0.421494255
NB		CML	Annotated	0	0	0	0	0	0	0	0	0	0	0	0	0	1	0
NB		CMML	Annotated	0.09	0.333333333	0.09	0.136863137	0.494	0.426666667	0.144913767	0.471404521	0.144913767	0.144881816	0.213166516	0.520858266	0.450459299	0.573333333	0.450459299
NB		MDS	Annotated	0.05	0.096111111	0.05	0.06481203	0.736	0.621666667	0.097182532	0.195070421	0.097182532	0.079494646	0.128876557	0.390418579	0.330361755	0.378333333	0.330361755
NB		PMF	Annotated	0	0	0	0	0.242	0.201666667	0	0	0	0	0	0.392422675	0.327018896	0.798333333	0.327018896
MLP	LayerSize=200,Solver=adam,LearningRate=adaptive,Activation=relu	AML	Annotated	0.6	0.195763045	0.6	0.286725441	0.496	0.513333333	0.249443826	0.068695852	0.249443826	0.068856801	0.099923096	0.216394701	0.156898961	0.486666667	0.156898961
MLP	LayerSize=200,Solver=adam,LearningRate=adaptive,Activation=relu	B-ALL	Annotated	0.19	0.083362996	0.19	0.103540167	0.682	0.6	0.268535121	0.090650845	0.268535121	0.068305949	0.118406139	0.188903267	0.123728097	0.4	0.123728097
MLP	LayerSize=200,Solver=adam,LearningRate=adaptive,Activation=relu	CLL	Annotated	0	0	0	0	0.096363636	0.088333333	0	0	0	0	0	0.304728575	0.279334527	0.911666667	0.279334527
MLP	LayerSize=200,Solver=adam,LearningRate=adaptive,Activation=relu	CML	Annotated	0.02	0.1	0.02	0.033333333	0.1	0.093333333	0.063245553	0.316227766	0.063245553	0.063245553	0.105409255	0.316227766	0.295145915	0.906666667	0.295145915
MLP	LayerSize=200,Solver=adam,LearningRate=adaptive,Activation=relu	CMML	Annotated	0.17	0.433928571	0.17	0.227005348	0.854	0.74	0.17669811	0.410675464	0.17669811	0.160199282	0.226929893	0.304346294	0.266110531	0.26	0.266110531
MLP	LayerSize=200,Solver=adam,LearningRate=adaptive,Activation=relu	MDS	Annotated	0.06	0.145	0.06	0.08043956	0.904	0.763333333	0.06992059	0.158318713	0.06992059	0.047032822	0.086093523	0.063805259	0.056546714	0.236666667	0.056546714
MLP	LayerSize=200,Solver=adam,LearningRate=adaptive,Activation=relu	PMF	Annotated	0	0	0	0	0.374	0.311666667	0	0	0	0	0	0.483785995	0.403154996	0.688333333	0.403154996
MLP	LayerSize=200,Solver=lbfgs,LearningRate=constant,Activation=logistic	AML	Annotated	0.11	0.056961197	0.11	0.069587953	0.75	0.643333333	0.166332999	0.076177475	0.166332999	0.053232088	0.095347339	0.154991039	0.10976968	0.356666667	0.10976968
MLP	LayerSize=200,Solver=lbfgs,LearningRate=constant,Activation=logistic	B-ALL	Annotated	0.42	0.187450142	0.42	0.24610714	0.634	0.598333333	0.289827535	0.100195637	0.289827535	0.092829868	0.141618165	0.200897984	0.154250478	0.401666667	0.154250478
MLP	LayerSize=200,Solver=lbfgs,LearningRate=constant,Activation=logistic	CLL	Annotated	0	0	0	0	0.192727273	0.176666667	0	0	0	0	0	0.406304766	0.372446036	0.823333333	0.372446036
MLP	LayerSize=200,Solver=lbfgs,LearningRate=constant,Activation=logistic	CML	Annotated	0.02	0.1	0.02	0.033333333	0.198181818	0.183333333	0.063245553	0.316227766	0.063245553	0.063245553	0.105409255	0.417825936	0.38658045	0.816666667	0.38658045
MLP	LayerSize=200,Solver=lbfgs,LearningRate=constant,Activation=logistic	CMML	Annotated	0.13	0.088215488	0.13	0.092451458	0.648	0.561666667	0.194650684	0.132560124	0.194650684	0.082726046	0.137485115	0.398909625	0.332967392	0.438333333	0.332967392
MLP	LayerSize=200,Solver=lbfgs,LearningRate=constant,Activation=logistic	MDS	Annotated	0.16	0.155429293	0.16	0.156846662	0.892	0.77	0.27968236	0.254036199	0.27968236	0.230453334	0.265805697	0.05672546	0.072775657	0.23	0.072775657
MLP	LayerSize=200,Solver=lbfgs,LearningRate=constant,Activation=logistic	PMF	Annotated	0.05	0.064835165	0.05	0.054528986	0.862	0.726666667	0.097182532	0.155985475	0.097182532	0.072257236	0.118038025	0.105177099	0.089304584	0.273333333	0.089304584
MLP	LayerSize=200,Solver=lbfgs,LearningRate=constant,Activation=relu	AML	Annotated	0.32	0.129011004	0.32	0.169739276	0.648	0.593333333	0.315524255	0.10734989	0.315524255	0.082739914	0.13825219	0.235173695	0.15400016	0.406666667	0.15400016
MLP	LayerSize=200,Solver=lbfgs,LearningRate=constant,Activation=relu	B-ALL	Annotated	0.39	0.175010605	0.39	0.22627063	0.612	0.575	0.268535121	0.10705761	0.268535121	0.081065744	0.128761145	0.198930474	0.145137228	0.425	0.145137228
MLP	LayerSize=200,Solver=lbfgs,LearningRate=constant,Activation=relu	CLL	Annotated	0.06	0.06	0.06	0.06	0.565454545	0.523333333	0.134989712	0.134989712	0.134989712	0.082869077	0.134989712	0.487978533	0.451690925	0.476666667	0.451690925
MLP	LayerSize=200,Solver=lbfgs,LearningRate=constant,Activation=relu	CML	Annotated	0.06	0.1	0.06	0.075	0.661818182	0.611666667	0.18973666	0.316227766	0.18973666	0.18973666	0.237170825	0.459664109	0.42572016	0.388333333	0.42572016
MLP	LayerSize=200,Solver=lbfgs,LearningRate=constant,Activation=relu	CMML	Annotated	0.11	0.121883117	0.11	0.113109244	0.792	0.678333333	0.207899548	0.251829023	0.207899548	0.154251014	0.223429224	0.30069549	0.259635309	0.321666667	0.259635309
MLP	LayerSize=200,Solver=lbfgs,LearningRate=constant,Activation=relu	MDS	Annotated	0.1	0.2	0.1	0.129166667	0.838	0.715	0.188561808	0.331476309	0.188561808	0.16625293	0.236070258	0.301175475	0.260986968	0.285	0.260986968
MLP	LayerSize=200,Solver=lbfgs,LearningRate=constant,Activation=relu	PMF	Annotated	0.01	0.1	0.01	0.018181818	0.388	0.325	0.031622777	0.316227766	0.031622777	0.031622777	0.057495957	0.501304964	0.420041885	0.675	0.420041885
NB		AML	Annotated	0.83	0.270385637	0.83	0.397805272	0.518	0.57	0.235937845	0.08040351	0.235937845	0.07537264	0.09791461	0.181218101	0.138510596	0.43	0.138510596
NB		B-ALL	Annotated	0.45	0.171518386	0.45	0.23867836	0.564	0.545	0.306412939	0.10373345	0.306412939	0.084437737	0.134517336	0.168602096	0.120454387	0.455	0.120454387
NB		CLL	Annotated	0	0	0	0	0	0	0	0	0	0	0	0	0	1	0
NB		CML	Annotated	0	0	0	0	0	0	0	0	0	0	0	0	0	1	0
NB		CMML	Annotated	0.01	0.1	0.01	0.018181818	0.198	0.166666667	0.031622777	0.316227766	0.031622777	0.031622777	0.057495957	0.417447269	0.351452015	0.833333333	0.351452015
NB		MDS	Annotated	0.01	0.05	0.01	0.016666667	0.48	0.401666667	0.031622777	0.158113883	0.031622777	0.028747979	0.052704628	0.506491198	0.423932938	0.598333333	0.423932938
NB		PMF	Annotated	0	0	0	0	0	0	0	0	0	0	0	0	0	1	0
RF	NTree=1000,MaxNumberFeatures=sauto,MinsampleLeaf=1	AML	Annotated	0.65	0.243257384	0.65	0.34652034	0.582	0.593333333	0.267706307	0.093289539	0.267706307	0.094289144	0.125060371	0.140617685	0.111166653	0.406666667	0.111166653
RF	NTree=1000,MaxNumberFeatures=sauto,MinsampleLeaf=1	B-ALL	Annotated	0.47	0.224337781	0.47	0.291606259	0.618	0.593333333	0.262678511	0.155976162	0.262678511	0.125155005	0.174006871	0.171126983	0.152590795	0.406666667	0.152590795
RF	NTree=1000,MaxNumberFeatures=sauto,MinsampleLeaf=1	CLL	Annotated	0	0	0	0	0	0	0	0	0	0	0	0	0	1	0
RF	NTree=1000,MaxNumberFeatures=sauto,MinsampleLeaf=1	CML	Annotated	0	0	0	0	0	0	0	0	0	0	0	0	0	1	0
RF	NTree=1000,MaxNumberFeatures=sauto,MinsampleLeaf=1	CMML	Annotated	0.15	0.322619048	0.15	0.185303667	0.656	0.571666667	0.206827894	0.406410043	0.206827894	0.168789893	0.242171349	0.455563144	0.398535126	0.428333333	0.398535126
RF	NTree=1000,MaxNumberFeatures=sauto,MinsampleLeaf=1	MDS	Annotated	0.15	0.341190476	0.15	0.186752878	0.938	0.806666667	0.177951304	0.313454991	0.177951304	0.135311912	0.18472725	0.038239014	0.043176354	0.193333333	0.043176354
RF	NTree=1000,MaxNumberFeatures=sauto,MinsampleLeaf=1	PMF	Annotated	0.01	0.025	0.01	0.014285714	0.192	0.161666667	0.031622777	0.079056942	0.031622777	0.024325213	0.045175395	0.404881327	0.340845898	0.838333333	0.340845898
RF	NTree=500,MaxNumberFeatures=sauto,MinsampleLeaf=1	AML	Annotated	0.68	0.216548033	0.68	0.32648125	0.534	0.558333333	0.265832027	0.065607178	0.265832027	0.073527609	0.107810663	0.0997998	0.061988649	0.441666667	0.061988649
RF	NTree=500,MaxNumberFeatures=sauto,MinsampleLeaf=1	B-ALL	Annotated	0.38	0.170893218	0.38	0.228294752	0.63	0.588333333	0.269979423	0.125473229	0.269979423	0.099942679	0.156527734	0.156985491	0.124734285	0.411666667	0.124734285
RF	NTree=500,MaxNumberFeatures=sauto,MinsampleLeaf=1	CLL	Annotated	0	0	0	0	0	0	0	0	0	0	0	0	0	1	0
RF	NTree=500,MaxNumberFeatures=sauto,MinsampleLeaf=1	CML	Annotated	0	0	0	0	0	0	0	0	0	0	0	0	0	1	0
RF	NTree=500,MaxNumberFeatures=sauto,MinsampleLeaf=1	CMML	Annotated	0.19	0.300714286	0.19	0.230588235	0.56	0.498333333	0.218326972	0.351449864	0.218326972	0.191246095	0.265251918	0.483137892	0.43172422	0.501666667	0.43172422
RF	NTree=500,MaxNumberFeatures=sauto,MinsampleLeaf=1	MDS	Annotated	0.09	0.363333333	0.09	0.133653014	0.756	0.645	0.1197219	0.415799097	0.1197219	0.108974801	0.162074685	0.40175172	0.344269669	0.355	0.344269669
RF	NTree=500,MaxNumberFeatures=sauto,MinsampleLeaf=1	PMF	Annotated	0.01	0.025	0.01	0.014285714	0.29	0.243333333	0.031622777	0.079056942	0.031622777	0.024325213	0.045175395	0.467071253	0.391830147	0.756666667	0.391830147
RF	NTree=750,MaxNumberFeatures=sauto,MinsampleLeaf=1	AML	Annotated	0.61	0.214725881	0.61	0.311734611	0.552	0.561666667	0.251440296	0.069001674	0.251440296	0.070880217	0.102444009	0.124793162	0.094297271	0.438333333	0.094297271
RF	NTree=750,MaxNumberFeatures=sauto,MinsampleLeaf=1	B-ALL	Annotated	0.41	0.180241546	0.41	0.244381541	0.614	0.58	0.255821118	0.103825331	0.255821118	0.088955541	0.139237982	0.151452229	0.126393468	0.42	0.126393468
RF	NTree=750,MaxNumberFeatures=sauto,MinsampleLeaf=1	CLL	Annotated	0	0	0	0	0	0	0	0	0	0	0	0	0	1	0
RF	NTree=750,MaxNumberFeatures=sauto,MinsampleLeaf=1	CML	Annotated	0	0	0	0	0	0	0	0	0	0	0	0	0	1	0
RF	NTree=750,MaxNumberFeatures=sauto,MinsampleLeaf=1	CMML	Annotated	0.17	0.400555556	0.17	0.227869674	0.666	0.583333333	0.17669811	0.398844782	0.17669811	0.143946001	0.220522542	0.461018197	0.404908159	0.416666667	0.404908159
RF	NTree=750,MaxNumberFeatures=sauto,MinsampleLeaf=1	MDS	Annotated	0.13	0.338650794	0.13	0.170915122	0.842	0.723333333	0.141813649	0.314509	0.141813649	0.116909562	0.162638043	0.298805027	0.257983634	0.276666667	0.257983634
RF	NTree=750,MaxNumberFeatures=sauto,MinsampleLeaf=1	PMF	Annotated	0.02	0.125	0.02	0.032467532	0.194	0.165	0.042163702	0.317323879	0.042163702	0.03769318	0.069060849	0.409232344	0.348050124	0.835	0.348050124
SVM	Kernel=linear,C=0.01,Gamma=auto,Degree=3	AML	Annotated	0.33	0.138566324	0.33	0.188135774	0.602	0.556666667	0.240601099	0.054891373	0.240601099	0.048829053	0.082662164	0.166386431	0.112546287	0.443333333	0.112546287
SVM	Kernel=linear,C=0.01,Gamma=auto,Degree=3	B-ALL	Annotated	0.38	0.177080433	0.38	0.236838036	0.656	0.61	0.234757558	0.104095502	0.234757558	0.086474505	0.136357517	0.169915011	0.137481761	0.39	0.137481761
SVM	Kernel=linear,C=0.01,Gamma=auto,Degree=3	CLL	Annotated	0	0	0	0	0.294545455	0.27	0	0	0	0	0	0.474263239	0.434741302	0.73	0.434741302
SVM	Kernel=linear,C=0.01,Gamma=auto,Degree=3	CML	Annotated	0	0	0	0	0.196363636	0.18	0	0	0	0	0	0.413970894	0.379473319	0.82	0.379473319
SVM	Kernel=linear,C=0.01,Gamma=auto,Degree=3	CMML	Annotated	0.06	0.16	0.06	0.072626263	0.608	0.516666667	0.126491106	0.333999335	0.126491106	0.091401451	0.144469518	0.428350843	0.365486316	0.483333333	0.365486316
SVM	Kernel=linear,C=0.01,Gamma=auto,Degree=3	MDS	Annotated	0.13	0.179691877	0.13	0.149319172	0.894	0.766666667	0.182878223	0.263884155	0.182878223	0.148804437	0.216278418	0.098002268	0.092629622	0.233333333	0.092629622
SVM	Kernel=linear,C=0.01,Gamma=auto,Degree=3	PMF	Annotated	0.03	0.05	0.03	0.0375	0.536	0.451666667	0.09486833	0.158113883	0.09486833	0.072975638	0.118585412	0.464260463	0.392007338	0.548333333	0.392007338
SVM	Kernel=linear,C=0.1,Gamma=auto,Degree=3	AML	Annotated	0.23	0.118334619	0.23	0.148596807	0.644	0.575	0.221359436	0.086760804	0.221359436	0.077261081	0.119114847	0.143851776	0.121525794	0.425	0.121525794
SVM	Kernel=linear,C=0.1,Gamma=auto,Degree=3	B-ALL	Annotated	0.34	0.164561866	0.34	0.214710772	0.678	0.621666667	0.316929715	0.120493686	0.316929715	0.127542049	0.171984217	0.133815794	0.110568118	0.378333333	0.110568118
SVM	Kernel=linear,C=0.1,Gamma=auto,Degree=3	CLL	Annotated	0.02	0.02	0.02	0.02	0.581818182	0.535	0.063245553	0.063245553	0.063245553	0.035136418	0.063245553	0.501018247	0.460571974	0.465	0.460571974
SVM	Kernel=linear,C=0.1,Gamma=auto,Degree=3	CML	Annotated	0.02	0.016666667	0.02	0.018181818	0.48	0.441666667	0.063245553	0.052704628	0.063245553	0.031622777	0.057495957	0.506428826	0.465822649	0.558333333	0.465822649
SVM	Kernel=linear,C=0.1,Gamma=auto,Degree=3	CMML	Annotated	0.1	0.278535354	0.1	0.128117716	0.814	0.695	0.105409255	0.377051858	0.105409255	0.090877814	0.146199196	0.302882449	0.257965688	0.305	0.257965688
SVM	Kernel=linear,C=0.1,Gamma=auto,Degree=3	MDS	Annotated	0.12	0.196666667	0.12	0.138835609	0.772	0.663333333	0.131656118	0.24098563	0.131656118	0.086455547	0.148067863	0.28177217	0.244923772	0.336666667	0.244923772
SVM	Kernel=linear,C=0.1,Gamma=auto,Degree=3	PMF	Annotated	0.02	0.1	0.02	0.033333333	0.9	0.753333333	0.063245553	0.316227766	0.063245553	0.063245553	0.105409255	0.081649658	0.073198529	0.246666667	0.073198529
SVM	Kernel=linear,C=1,Gamma=auto,Degree=3	AML	Annotated	0.27	0.124401701	0.27	0.165799326	0.642	0.58	0.226323269	0.092420533	0.226323269	0.07818555	0.123920842	0.142189232	0.1121617	0.42	0.1121617
SVM	Kernel=linear,C=1,Gamma=auto,Degree=3	B-ALL	Annotated	0.33	0.175698964	0.33	0.222824875	0.696	0.635	0.326768692	0.162879324	0.326768692	0.169664293	0.211303055	0.129546217	0.121830179	0.365	0.121830179
SVM	Kernel=linear,C=1,Gamma=auto,Degree=3	CLL	Annotated	0.02	0.02	0.02	0.02	0.58	0.533333333	0.063245553	0.063245553	0.063245553	0.035136418	0.063245553	0.499435862	0.4591323	0.466666667	0.4591323
SVM	Kernel=linear,C=1,Gamma=auto,Degree=3	CML	Annotated	0.02	0.025	0.02	0.022222222	0.481818182	0.443333333	0.063245553	0.079056942	0.063245553	0.039528471	0.070272837	0.508025581	0.46740682	0.556666667	0.46740682
SVM	Kernel=linear,C=1,Gamma=auto,Degree=3	CMML	Annotated	0.08	0.168474663	0.08	0.097641792	0.808	0.686666667	0.091893658	0.268238125	0.091893658	0.073024491	0.124217066	0.298470173	0.252493735	0.313333333	0.252493735
SVM	Kernel=linear,C=1,Gamma=auto,Degree=3	MDS	Annotated	0.15	0.268571429	0.15	0.176471995	0.864	0.745	0.143372088	0.307979051	0.143372088	0.093264081	0.156566028	0.087838235	0.087506614	0.255	0.087506614
SVM	Kernel=linear,C=1,Gamma=auto,Degree=3	PMF	Annotated	0.02	0.1	0.02	0.033333333	0.806	0.675	0.063245553	0.316227766	0.063245553	0.063245553	0.105409255	0.29409749	0.247736668	0.325	0.247736668
SVM	Kernel=poly,C=0.01,Gamma=auto,Degree=3	AML	Annotated	0.86	0.171043012	0.86	0.283855587	0.168	0.283333333	0.250333111	0.04753421	0.250333111	0.050835439	0.076527186	0.162808681	0.121462284	0.716666667	0.121462284
SVM	Kernel=poly,C=0.01,Gamma=auto,Degree=3	B-ALL	Annotated	0.18	0.166720539	0.18	0.126100386	0.65	0.571666667	0.308400893	0.315612029	0.308400893	0.115904025	0.18504238	0.364325861	0.310619652	0.428333333	0.310619652
SVM	Kernel=poly,C=0.01,Gamma=auto,Degree=3	CLL	Annotated	0	0	0	0	0	0	0	0	0	0	0	0	0	1	0
SVM	Kernel=poly,C=0.01,Gamma=auto,Degree=3	CML	Annotated	0	0	0	0	0	0	0	0	0	0	0	0	0	1	0
SVM	Kernel=poly,C=0.01,Gamma=auto,Degree=3	CMML	Annotated	0	0	0	0	0	0	0	0	0	0	0	0	0	1	0
SVM	Kernel=poly,C=0.01,Gamma=auto,Degree=3	MDS	Annotated	0	0	0	0	0.09	0.075	0	0	0	0	0	0.284604989	0.237170825	0.925	0.237170825
SVM	Kernel=poly,C=0.01,Gamma=auto,Degree=3	PMF	Annotated	0	0	0	0	0	0	0	0	0	0	0	0	0	1	0
SVM	Kernel=poly,C=0.1,Gamma=auto,Degree=3	AML	Annotated	0.86	0.171043012	0.86	0.283855587	0.168	0.283333333	0.250333111	0.04753421	0.250333111	0.050835439	0.076527186	0.162808681	0.121462284	0.716666667	0.121462284
SVM	Kernel=poly,C=0.1,Gamma=auto,Degree=3	B-ALL	Annotated	0.18	0.166720539	0.18	0.126100386	0.65	0.571666667	0.308400893	0.315612029	0.308400893	0.115904025	0.18504238	0.364325861	0.310619652	0.428333333	0.310619652
SVM	Kernel=poly,C=0.1,Gamma=auto,Degree=3	CLL	Annotated	0	0	0	0	0	0	0	0	0	0	0	0	0	1	0
SVM	Kernel=poly,C=0.1,Gamma=auto,Degree=3	CML	Annotated	0	0	0	0	0	0	0	0	0	0	0	0	0	1	0
SVM	Kernel=poly,C=0.1,Gamma=auto,Degree=3	CMML	Annotated	0	0	0	0	0	0	0	0	0	0	0	0	0	1	0
SVM	Kernel=poly,C=0.1,Gamma=auto,Degree=3	MDS	Annotated	0	0	0	0	0.09	0.075	0	0	0	0	0	0.284604989	0.237170825	0.925	0.237170825
SVM	Kernel=poly,C=0.1,Gamma=auto,Degree=3	PMF	Annotated	0	0	0	0	0	0	0	0	0	0	0	0	0	1	0
SVM	Kernel=poly,C=1,Gamma=auto,Degree=3	AML	Annotated	0.86	0.171043012	0.86	0.283855587	0.168	0.283333333	0.250333111	0.04753421	0.250333111	0.050835439	0.076527186	0.162808681	0.121462284	0.716666667	0.121462284
SVM	Kernel=poly,C=1,Gamma=auto,Degree=3	B-ALL	Annotated	0.18	0.166720539	0.18	0.126100386	0.65	0.571666667	0.308400893	0.315612029	0.308400893	0.115904025	0.18504238	0.364325861	0.310619652	0.428333333	0.310619652
SVM	Kernel=poly,C=1,Gamma=auto,Degree=3	CLL	Annotated	0	0	0	0	0	0	0	0	0	0	0	0	0	1	0
SVM	Kernel=poly,C=1,Gamma=auto,Degree=3	CML	Annotated	0	0	0	0	0	0	0	0	0	0	0	0	0	1	0
SVM	Kernel=poly,C=1,Gamma=auto,Degree=3	CMML	Annotated	0	0	0	0	0	0	0	0	0	0	0	0	0	1	0
SVM	Kernel=poly,C=1,Gamma=auto,Degree=3	MDS	Annotated	0	0	0	0	0.09	0.075	0	0	0	0	0	0.284604989	0.237170825	0.925	0.237170825
SVM	Kernel=poly,C=1,Gamma=auto,Degree=3	PMF	Annotated	0	0	0	0	0	0	0	0	0	0	0	0	0	1	0
SVM	Kernel=rbf,C=0.01,Gamma=auto,Degree=3	AML	Annotated	0.56	0.149800721	0.56	0.228433186	0.404	0.43	0.394968353	0.077771598	0.394968353	0.078688024	0.125982449	0.258336559	0.177395422	0.57	0.177395422
SVM	Kernel=rbf,C=0.01,Gamma=auto,Degree=3	B-ALL	Annotated	0.39	0.113566002	0.39	0.172622144	0.598	0.563333333	0.381371793	0.095622652	0.381371793	0.092054097	0.151380704	0.254462396	0.159822432	0.436666667	0.159822432
SVM	Kernel=rbf,C=0.01,Gamma=auto,Degree=3	CLL	Annotated	0	0	0	0	0	0	0	0	0	0	0	0	0	1	0
SVM	Kernel=rbf,C=0.01,Gamma=auto,Degree=3	CML	Annotated	0	0	0	0	0	0	0	0	0	0	0	0	0	1	0
SVM	Kernel=rbf,C=0.01,Gamma=auto,Degree=3	CMML	Annotated	0.02	0.1	0.02	0.033333333	0.1	0.086666667	0.063245553	0.316227766	0.063245553	0.063245553	0.105409255	0.316227766	0.274064064	0.913333333	0.274064064
SVM	Kernel=rbf,C=0.01,Gamma=auto,Degree=3	MDS	Annotated	0.03	0.15	0.03	0.05	0.198	0.17	0.067494856	0.337474279	0.067494856	0.066501172	0.112491426	0.417447269	0.358477576	0.83	0.358477576
SVM	Kernel=rbf,C=0.01,Gamma=auto,Degree=3	PMF	Annotated	0	0	0	0	0	0	0	0	0	0	0	0	0	1	0
SVM	Kernel=rbf,C=0.1,Gamma=auto,Degree=3	AML	Annotated	0.63	0.160574414	0.63	0.252507651	0.366	0.41	0.349761824	0.075283005	0.349761824	0.075677159	0.12058189	0.193459729	0.138599699	0.59	0.138599699
SVM	Kernel=rbf,C=0.1,Gamma=auto,Degree=3	B-ALL	Annotated	0.4	0.149680517	0.4	0.214847732	0.644	0.603333333	0.326598632	0.111619545	0.326598632	0.101677733	0.161398641	0.187806047	0.128812238	0.396666667	0.128812238
SVM	Kernel=rbf,C=0.1,Gamma=auto,Degree=3	CLL	Annotated	0	0	0	0	0	0	0	0	0	0	0	0	0	1	0
SVM	Kernel=rbf,C=0.1,Gamma=auto,Degree=3	CML	Annotated	0	0	0	0	0	0	0	0	0	0	0	0	0	1	0
SVM	Kernel=rbf,C=0.1,Gamma=auto,Degree=3	CMML	Annotated	0	0	0	0	0	0	0	0	0	0	0	0	0	1	0
SVM	Kernel=rbf,C=0.1,Gamma=auto,Degree=3	MDS	Annotated	0.01	0.1	0.01	0.018181818	0.198	0.166666667	0.031622777	0.316227766	0.031622777	0.031622777	0.057495957	0.417447269	0.351452015	0.833333333	0.351452015
SVM	Kernel=rbf,C=0.1,Gamma=auto,Degree=3	PMF	Annotated	0	0	0	0	0	0	0	0	0	0	0	0	0	1	0
SVM	Kernel=rbf,C=1,Gamma=auto,Degree=3	AML	Annotated	0.62	0.162476667	0.62	0.253749657	0.374	0.415	0.339280284	0.079674021	0.339280284	0.077341088	0.123393418	0.182829611	0.136184787	0.585	0.136184787
SVM	Kernel=rbf,C=1,Gamma=auto,Degree=3	B-ALL	Annotated	0.38	0.143598945	0.38	0.205706318	0.632	0.59	0.32249031	0.116083593	0.32249031	0.103726075	0.166367368	0.174406932	0.125265151	0.41	0.125265151
SVM	Kernel=rbf,C=1,Gamma=auto,Degree=3	CLL	Annotated	0	0	0	0	0	0	0	0	0	0	0	0	0	1	0
SVM	Kernel=rbf,C=1,Gamma=auto,Degree=3	CML	Annotated	0	0	0	0	0	0	0	0	0	0	0	0	0	1	0
SVM	Kernel=rbf,C=1,Gamma=auto,Degree=3	CMML	Annotated	0	0	0	0	0	0	0	0	0	0	0	0	0	1	0
SVM	Kernel=rbf,C=1,Gamma=auto,Degree=3	MDS	Annotated	0.01	0.1	0.01	0.018181818	0.198	0.166666667	0.031622777	0.316227766	0.031622777	0.031622777	0.057495957	0.417447269	0.351452015	0.833333333	0.351452015
SVM	Kernel=rbf,C=1,Gamma=auto,Degree=3	PMF	Annotated	0.01	0.1	0.01	0.018181818	0.1	0.085	0.031622777	0.316227766	0.031622777	0.031622777	0.057495957	0.316227766	0.268793601	0.915	0.268793601
MLP	LayerSize=200,Solver=adam,LearningRate=adaptive,Activation=relu	AML	Annotated	0.23	0.077499802	0.23	0.114251143	0.566	0.51	0.262678511	0.082046135	0.262678511	0.07264272	0.124189713	0.157776213	0.111443946	0.49	0.111443946
MLP	LayerSize=200,Solver=adam,LearningRate=adaptive,Activation=relu	B-ALL	Annotated	0.13	0.081529326	0.13	0.090143303	0.636	0.551666667	0.09486833	0.09544032	0.09486833	0.041915145	0.073823432	0.181303919	0.144967003	0.448333333	0.144967003
MLP	LayerSize=200,Solver=adam,LearningRate=adaptive,Activation=relu	CLL	Annotated	0	0	0	0	0.290909091	0.266666667	0	0	0	0	0	0.468512681	0.429469958	0.733333333	0.429469958
MLP	LayerSize=200,Solver=adam,LearningRate=adaptive,Activation=relu	CML	Annotated	0	0	0	0	0.283636364	0.26	0	0	0	0	0	0.457260578	0.41915553	0.74	0.41915553
MLP	LayerSize=200,Solver=adam,LearningRate=adaptive,Activation=relu	CMML	Annotated	0.07	0.227777778	0.07	0.104116059	0.8	0.678333333	0.105934991	0.363312379	0.105934991	0.102704973	0.162668333	0.313546027	0.268747667	0.321666667	0.268747667
MLP	LayerSize=200,Solver=adam,LearningRate=adaptive,Activation=relu	MDS	Annotated	0.11	0.192222222	0.11	0.124385965	0.896	0.765	0.218326972	0.356713008	0.218326972	0.171249104	0.228169794	0.096976515	0.095403626	0.235	0.095403626
MLP	LayerSize=200,Solver=adam,LearningRate=adaptive,Activation=relu	PMF	Annotated	0	0	0	0	0.538	0.448333333	0	0	0	0	0	0.466519024	0.388765854	0.551666667	0.388765854
MLP	LayerSize=200,Solver=lbfgs,LearningRate=constant,Activation=logistic	AML	Annotated	0.14	0.092524928	0.14	0.094766039	0.646	0.561666667	0.084327404	0.090653541	0.084327404	0.027049128	0.049406634	0.199788777	0.158708133	0.438333333	0.158708133
MLP	LayerSize=200,Solver=lbfgs,LearningRate=constant,Activation=logistic	B-ALL	Annotated	0.16	0.102371554	0.16	0.117520908	0.754	0.655	0.183787317	0.098995101	0.183787317	0.065119232	0.11139563	0.113548815	0.079368651	0.345	0.079368651
MLP	LayerSize=200,Solver=lbfgs,LearningRate=constant,Activation=logistic	CLL	Annotated	0.02	0.016666667	0.02	0.018181818	0.734545455	0.675	0.063245553	0.052704628	0.063245553	0.031622777	0.057495957	0.390446049	0.358774492	0.325	0.358774492
MLP	LayerSize=200,Solver=lbfgs,LearningRate=constant,Activation=logistic	CML	Annotated	0.02	0.1	0.02	0.033333333	0.650909091	0.598333333	0.063245553	0.316227766	0.063245553	0.063245553	0.105409255	0.463055687	0.425894121	0.401666667	0.425894121
MLP	LayerSize=200,Solver=lbfgs,LearningRate=constant,Activation=logistic	CMML	Annotated	0.06	0.067142857	0.06	0.055717949	0.676	0.573333333	0.096609178	0.11332155	0.096609178	0.046990658	0.08404244	0.376155996	0.317027085	0.426666667	0.317027085
MLP	LayerSize=200,Solver=lbfgs,LearningRate=constant,Activation=logistic	MDS	Annotated	0.17	0.184642857	0.17	0.167585139	0.868	0.751666667	0.235937845	0.223558596	0.235937845	0.134247269	0.20653438	0.100752723	0.090761524	0.248333333	0.090761524
MLP	LayerSize=200,Solver=lbfgs,LearningRate=constant,Activation=logistic	PMF	Annotated	0.03	0.042857143	0.03	0.035294118	0.798	0.67	0.09486833	0.135526185	0.09486833	0.067763093	0.1116098	0.291882777	0.246055298	0.33	0.246055298
MLP	LayerSize=200,Solver=lbfgs,LearningRate=constant,Activation=relu	AML	Annotated	0.17	0.088239301	0.17	0.11412165	0.708	0.618333333	0.194650684	0.098054324	0.194650684	0.079930742	0.128666102	0.169757998	0.135730761	0.381666667	0.135730761
MLP	LayerSize=200,Solver=lbfgs,LearningRate=constant,Activation=relu	B-ALL	Annotated	0.21	0.128432754	0.21	0.156667844	0.716	0.631666667	0.213177026	0.121980401	0.213177026	0.092754075	0.150881275	0.081540719	0.082943533	0.368333333	0.082943533
MLP	LayerSize=200,Solver=lbfgs,LearningRate=constant,Activation=relu	CLL	Annotated	0	0	0	0	0.754545455	0.691666667	0	0	0	0	0	0.399747395	0.366435112	0.308333333	0.366435112
MLP	LayerSize=200,Solver=lbfgs,LearningRate=constant,Activation=relu	CML	Annotated	0.02	0.02	0.02	0.02	0.456363636	0.42	0.063245553	0.063245553	0.063245553	0.035136418	0.063245553	0.487225235	0.44844037	0.58	0.44844037
MLP	LayerSize=200,Solver=lbfgs,LearningRate=constant,Activation=relu	CMML	Annotated	0.08	0.201501832	0.08	0.096544137	0.846	0.718333333	0.122927259	0.372593577	0.122927259	0.111859221	0.165059071	0.136642274	0.120556836	0.281666667	0.120556836
MLP	LayerSize=200,Solver=lbfgs,LearningRate=constant,Activation=relu	MDS	Annotated	0.14	0.20968254	0.14	0.145389061	0.868	0.746666667	0.195505044	0.316984167	0.195505044	0.112589081	0.178442327	0.102934715	0.091557174	0.253333333	0.091557174
MLP	LayerSize=200,Solver=lbfgs,LearningRate=constant,Activation=relu	PMF	Annotated	0.06	0.1	0.06	0.073015873	0.794	0.671666667	0.134989712	0.210818511	0.134989712	0.099412484	0.15841238	0.29303773	0.250437888	0.328333333	0.250437888
NB		AML	Annotated	0.83	0.251291655	0.83	0.379621095	0.488	0.545	0.235937845	0.059127798	0.235937845	0.05924028	0.082289708	0.154402073	0.117076001	0.455	0.117076001
NB		B-ALL	Annotated	0.48	0.198875856	0.48	0.270679961	0.604	0.583333333	0.379473319	0.17400474	0.379473319	0.151107992	0.216518499	0.164600527	0.138777733	0.416666667	0.138777733
NB		CLL	Annotated	0	0	0	0	0	0	0	0	0	0	0	0	0	1	0
NB		CML	Annotated	0	0	0	0	0	0	0	0	0	0	0	0	0	1	0
NB		CMML	Annotated	0.01	0.1	0.01	0.018181818	0.1	0.085	0.031622777	0.316227766	0.031622777	0.031622777	0.057495957	0.316227766	0.268793601	0.915	0.268793601
NB		MDS	Annotated	0.06	0.121428571	0.06	0.075490196	0.384	0.33	0.157762128	0.260928918	0.157762128	0.13170348	0.187619841	0.496010753	0.426932787	0.67	0.426932787
NB		PMF	Annotated	0	0	0	0	0	0	0	0	0	0	0	0	0	1	0
RF	NTree=1000,MaxNumberFeatures=sauto,MinsampleLeaf=1	AML	Annotated	0.71	0.235715803	0.71	0.352063198	0.558	0.583333333	0.280673792	0.076320469	0.280673792	0.088384803	0.121156443	0.084037029	0.064310205	0.416666667	0.064310205
RF	NTree=1000,MaxNumberFeatures=sauto,MinsampleLeaf=1	B-ALL	Annotated	0.35	0.160691901	0.35	0.212047526	0.638	0.59	0.324037035	0.14123408	0.324037035	0.116705469	0.181095322	0.148608359	0.123027649	0.41	0.123027649
RF	NTree=1000,MaxNumberFeatures=sauto,MinsampleLeaf=1	CLL	Annotated	0.02	0.1	0.02	0.033333333	0.1	0.093333333	0.063245553	0.316227766	0.063245553	0.063245553	0.105409255	0.316227766	0.295145915	0.906666667	0.295145915
RF	NTree=1000,MaxNumberFeatures=sauto,MinsampleLeaf=1	CML	Annotated	0.04	0.1	0.04	0.057142857	0.1	0.095	0.126491106	0.316227766	0.126491106	0.126491106	0.180701581	0.316227766	0.300416378	0.905	0.300416378
RF	NTree=1000,MaxNumberFeatures=sauto,MinsampleLeaf=1	CMML	Annotated	0.08	0.2625	0.08	0.12008547	0.638	0.545	0.122927259	0.418537467	0.122927259	0.122707769	0.189136564	0.44576526	0.383216568	0.455	0.383216568
RF	NTree=1000,MaxNumberFeatures=sauto,MinsampleLeaf=1	MDS	Annotated	0.07	0.155952381	0.07	0.093327587	0.828	0.701666667	0.09486833	0.243616538	0.09486833	0.075747316	0.130141107	0.294271228	0.250240625	0.298333333	0.250240625
RF	NTree=1000,MaxNumberFeatures=sauto,MinsampleLeaf=1	PMF	Annotated	0	0	0	0	0.386	0.321666667	0	0	0	0	0	0.498446475	0.415372063	0.678333333	0.415372063
RF	NTree=500,MaxNumberFeatures=sauto,MinsampleLeaf=1	AML	Annotated	0.65	0.208107364	0.65	0.31024899	0.506	0.53	0.31710496	0.091575492	0.31710496	0.08975375	0.13419828	0.152330051	0.122675926	0.47	0.122675926
RF	NTree=500,MaxNumberFeatures=sauto,MinsampleLeaf=1	B-ALL	Annotated	0.35	0.176745025	0.35	0.221144129	0.66	0.608333333	0.232139805	0.091591909	0.232139805	0.078915001	0.123791432	0.145754741	0.114463321	0.391666667	0.114463321
RF	NTree=500,MaxNumberFeatures=sauto,MinsampleLeaf=1	CLL	Annotated	0.02	0.1	0.02	0.033333333	0.1	0.093333333	0.063245553	0.316227766	0.063245553	0.063245553	0.105409255	0.316227766	0.295145915	0.906666667	0.295145915
RF	NTree=500,MaxNumberFeatures=sauto,MinsampleLeaf=1	CML	Annotated	0	0	0	0	0.098181818	0.09	0	0	0	0	0	0.31047817	0.284604989	0.91	0.284604989
RF	NTree=500,MaxNumberFeatures=sauto,MinsampleLeaf=1	CMML	Annotated	0.11	0.4	0.11	0.163419913	0.762	0.653333333	0.159513148	0.459468292	0.159513148	0.15783099	0.218825947	0.404689181	0.349585292	0.346666667	0.349585292
RF	NTree=500,MaxNumberFeatures=sauto,MinsampleLeaf=1	MDS	Annotated	0.06	0.17468254	0.06	0.07652326	0.82	0.693333333	0.06992059	0.309361068	0.06992059	0.049488428	0.089039052	0.293636207	0.247979489	0.306666667	0.247979489
RF	NTree=500,MaxNumberFeatures=sauto,MinsampleLeaf=1	PMF	Annotated	0	0	0	0	0.29	0.241666667	0	0	0	0	0	0.467071253	0.389226044	0.758333333	0.389226044
RF	NTree=750,MaxNumberFeatures=sauto,MinsampleLeaf=1	AML	Annotated	0.67	0.218318711	0.67	0.325660358	0.534	0.556666667	0.286937856	0.070398468	0.286937856	0.079912242	0.11268752	0.113939555	0.083592191	0.443333333	0.083592191
RF	NTree=750,MaxNumberFeatures=sauto,MinsampleLeaf=1	B-ALL	Annotated	0.28	0.130891762	0.28	0.171095185	0.632	0.573333333	0.311982906	0.134784426	0.311982906	0.11050067	0.177413447	0.163081438	0.139708692	0.426666667	0.139708692
RF	NTree=750,MaxNumberFeatures=sauto,MinsampleLeaf=1	CLL	Annotated	0.04	0.2	0.04	0.066666667	0.2	0.186666667	0.084327404	0.421637021	0.084327404	0.084327404	0.140545674	0.421637021	0.393527887	0.813333333	0.393527887
RF	NTree=750,MaxNumberFeatures=sauto,MinsampleLeaf=1	CML	Annotated	0.02	0.1	0.02	0.033333333	0.1	0.093333333	0.063245553	0.316227766	0.063245553	0.063245553	0.105409255	0.316227766	0.295145915	0.906666667	0.295145915
RF	NTree=750,MaxNumberFeatures=sauto,MinsampleLeaf=1	CMML	Annotated	0.12	0.291666667	0.12	0.163690476	0.748	0.643333333	0.198885785	0.439644216	0.198885785	0.196921517	0.259264743	0.398798195	0.346962125	0.356666667	0.346962125
RF	NTree=750,MaxNumberFeatures=sauto,MinsampleLeaf=1	MDS	Annotated	0.07	0.2275	0.07	0.094848485	0.838	0.71	0.067494856	0.314565397	0.067494856	0.048032207	0.087023132	0.298358472	0.252420382	0.29	0.252420382
RF	NTree=750,MaxNumberFeatures=sauto,MinsampleLeaf=1	PMF	Annotated	0	0	0	0	0.482	0.401666667	0	0	0	0	0	0.508195063	0.423495886	0.598333333	0.423495886
SVM	Kernel=linear,C=0.01,Gamma=auto,Degree=3	AML	Annotated	0.11	0.041739696	0.11	0.060380408	0.61	0.526666667	0.166332999	0.06005176	0.166332999	0.049465605	0.087978451	0.142126704	0.110609981	0.473333333	0.110609981
SVM	Kernel=linear,C=0.01,Gamma=auto,Degree=3	B-ALL	Annotated	0.17	0.126634615	0.17	0.138299931	0.73	0.636666667	0.141813649	0.115068778	0.141813649	0.068012369	0.114319038	0.120092557	0.105057304	0.363333333	0.105057304
SVM	Kernel=linear,C=0.01,Gamma=auto,Degree=3	CLL	Annotated	0.02	0.025	0.02	0.022222222	0.769090909	0.706666667	0.063245553	0.079056942	0.063245553	0.039528471	0.070272837	0.40574841	0.372777364	0.293333333	0.372777364
SVM	Kernel=linear,C=0.01,Gamma=auto,Degree=3	CML	Annotated	0.02	0.007692308	0.02	0.011111111	0.454545455	0.418333333	0.063245553	0.024325213	0.063245553	0.018601633	0.035136418	0.482265849	0.443363268	0.581666667	0.443363268
SVM	Kernel=linear,C=0.01,Gamma=auto,Degree=3	CMML	Annotated	0.05	0.111805556	0.05	0.059386447	0.772	0.651666667	0.052704628	0.173486066	0.052704628	0.037291822	0.068979157	0.294573137	0.247761584	0.348333333	0.247761584
SVM	Kernel=linear,C=0.01,Gamma=auto,Degree=3	MDS	Annotated	0.14	0.181601732	0.14	0.15	0.856	0.736666667	0.18973666	0.253534265	0.18973666	0.127703955	0.200795219	0.106583301	0.100860495	0.263333333	0.100860495
SVM	Kernel=linear,C=0.01,Gamma=auto,Degree=3	PMF	Annotated	0	0	0	0	0.714	0.595	0	0	0	0	0	0.380181243	0.316817703	0.405	0.316817703
SVM	Kernel=linear,C=0.1,Gamma=auto,Degree=3	AML	Annotated	0.11	0.051646629	0.11	0.069499784	0.656	0.565	0.159513148	0.0650113	0.159513148	0.051741441	0.091161939	0.141043728	0.114786436	0.435	0.114786436
SVM	Kernel=linear,C=0.1,Gamma=auto,Degree=3	B-ALL	Annotated	0.1	0.080742297	0.1	0.084443066	0.69	0.591666667	0.105409255	0.107780145	0.105409255	0.054140993	0.095430287	0.107186235	0.09976825	0.408333333	0.09976825
SVM	Kernel=linear,C=0.1,Gamma=auto,Degree=3	CLL	Annotated	0.06	0.06	0.06	0.06	0.752727273	0.695	0.18973666	0.18973666	0.18973666	0.135526185	0.18973666	0.397623796	0.367763511	0.305	0.367763511
SVM	Kernel=linear,C=0.1,Gamma=auto,Degree=3	CML	Annotated	0.06	0.091666667	0.06	0.072222222	0.469090909	0.435	0.134989712	0.216773478	0.134989712	0.108386739	0.165738154	0.495474469	0.459901358	0.565	0.459901358
SVM	Kernel=linear,C=0.1,Gamma=auto,Degree=3	CMML	Annotated	0.14	0.230882353	0.14	0.163429163	0.864	0.743333333	0.183787317	0.347762555	0.183787317	0.161791642	0.225863571	0.111872944	0.108069479	0.256666667	0.108069479
SVM	Kernel=linear,C=0.1,Gamma=auto,Degree=3	MDS	Annotated	0.14	0.23965368	0.14	0.160492997	0.776	0.67	0.195505044	0.377002745	0.195505044	0.171910585	0.230900084	0.28640298	0.252982213	0.33	0.252982213
SVM	Kernel=linear,C=0.1,Gamma=auto,Degree=3	PMF	Annotated	0	0	0	0	0.91	0.758333333	0	0	0	0	0	0.047375568	0.03947964	0.241666667	0.03947964
SVM	Kernel=linear,C=1,Gamma=auto,Degree=3	AML	Annotated	0.11	0.052857393	0.11	0.070351038	0.652	0.561666667	0.159513148	0.06929974	0.159513148	0.053864603	0.094429899	0.128651122	0.105716252	0.438333333	0.105716252
SVM	Kernel=linear,C=1,Gamma=auto,Degree=3	B-ALL	Annotated	0.12	0.092875817	0.12	0.099337088	0.698	0.601666667	0.113529242	0.108120705	0.113529242	0.055649825	0.098528752	0.116790411	0.106414633	0.398333333	0.106414633
SVM	Kernel=linear,C=1,Gamma=auto,Degree=3	CLL	Annotated	0.06	0.05	0.06	0.054545455	0.750909091	0.693333333	0.18973666	0.158113883	0.18973666	0.118585412	0.172487872	0.396592465	0.36659932	0.306666667	0.36659932
SVM	Kernel=linear,C=1,Gamma=auto,Degree=3	CML	Annotated	0.06	0.091666667	0.06	0.072222222	0.467272727	0.433333333	0.134989712	0.216773478	0.134989712	0.108386739	0.165738154	0.493412993	0.458055471	0.566666667	0.458055471
SVM	Kernel=linear,C=1,Gamma=auto,Degree=3	CMML	Annotated	0.14	0.22254902	0.14	0.165803397	0.866	0.745	0.183787317	0.33418111	0.183787317	0.165166797	0.230521883	0.114717043	0.111955128	0.255	0.111955128
SVM	Kernel=linear,C=1,Gamma=auto,Degree=3	MDS	Annotated	0.14	0.197828283	0.14	0.155059958	0.78	0.673333333	0.195505044	0.28747782	0.195505044	0.158060036	0.218844714	0.285501508	0.251194676	0.326666667	0.251194676
SVM	Kernel=linear,C=1,Gamma=auto,Degree=3	PMF	Annotated	0	0	0	0	0.908	0.756666667	0	0	0	0	0	0.051811625	0.043176354	0.243333333	0.043176354
SVM	Kernel=poly,C=0.01,Gamma=auto,Degree=3	AML	Annotated	0.43	0.099097823	0.43	0.160167259	0.478	0.47	0.464399254	0.111722827	0.464399254	0.110163218	0.177786475	0.355584027	0.259248677	0.53	0.259248677
SVM	Kernel=poly,C=0.01,Gamma=auto,Degree=3	B-ALL	Annotated	0.14	0.088154493	0.14	0.1054969	0.584	0.51	0.236643191	0.141681705	0.236643191	0.115597433	0.175887136	0.424138342	0.365840821	0.49	0.365840821
SVM	Kernel=poly,C=0.01,Gamma=auto,Degree=3	CLL	Annotated	0	0	0	0	0.096363636	0.088333333	0	0	0	0	0	0.304728575	0.279334527	0.911666667	0.279334527
SVM	Kernel=poly,C=0.01,Gamma=auto,Degree=3	CML	Annotated	0.02	0.004347826	0.02	0.007142857	0.06	0.056666667	0.063245553	0.013749033	0.063245553	0.011712139	0.022587698	0.18973666	0.179195734	0.943333333	0.179195734
SVM	Kernel=poly,C=0.01,Gamma=auto,Degree=3	CMML	Annotated	0.09	0.03047619	0.09	0.04442029	0.426	0.37	0.191195072	0.05581346	0.191195072	0.048423407	0.08515721	0.407818042	0.342178929	0.63	0.342178929
SVM	Kernel=poly,C=0.01,Gamma=auto,Degree=3	MDS	Annotated	0.15	0.032795699	0.15	0.052961672	0.376	0.338333333	0.337474279	0.069151016	0.337474279	0.064748643	0.112087102	0.416631999	0.337204374	0.661666667	0.337204374
SVM	Kernel=poly,C=0.01,Gamma=auto,Degree=3	PMF	Annotated	0.05	0.03125	0.05	0.038461538	0.258	0.223333333	0.158113883	0.098821177	0.158113883	0.075292325	0.121626064	0.418404376	0.360999983	0.776666667	0.360999983
SVM	Kernel=poly,C=0.1,Gamma=auto,Degree=3	AML	Annotated	0.43	0.097366222	0.43	0.158100076	0.474	0.466666667	0.464399254	0.108292389	0.464399254	0.106637775	0.173925002	0.355033645	0.257360774	0.533333333	0.257360774
SVM	Kernel=poly,C=0.1,Gamma=auto,Degree=3	B-ALL	Annotated	0.14	0.088154493	0.14	0.1054969	0.584	0.51	0.236643191	0.141681705	0.236643191	0.115597433	0.175887136	0.424138342	0.365840821	0.49	0.365840821
SVM	Kernel=poly,C=0.1,Gamma=auto,Degree=3	CLL	Annotated	0	0	0	0	0	0	0	0	0	0	0	0	0	1	0
SVM	Kernel=poly,C=0.1,Gamma=auto,Degree=3	CML	Annotated	0	0	0	0	0	0	0	0	0	0	0	0	0	1	0
SVM	Kernel=poly,C=0.1,Gamma=auto,Degree=3	CMML	Annotated	0.12	0.029063761	0.12	0.04442029	0.386	0.341666667	0.282055944	0.052034859	0.282055944	0.048423407	0.08515721	0.429682053	0.348032388	0.658333333	0.348032388
SVM	Kernel=poly,C=0.1,Gamma=auto,Degree=3	MDS	Annotated	0.15	0.032795699	0.15	0.052961672	0.376	0.338333333	0.337474279	0.069151016	0.337474279	0.064748643	0.112087102	0.416631999	0.337204374	0.661666667	0.337204374
SVM	Kernel=poly,C=0.1,Gamma=auto,Degree=3	PMF	Annotated	0.05	0.03125	0.05	0.038461538	0.258	0.223333333	0.158113883	0.098821177	0.158113883	0.075292325	0.121626064	0.418404376	0.360999983	0.776666667	0.360999983
SVM	Kernel=poly,C=1,Gamma=auto,Degree=3	AML	Annotated	0.37	0.123898065	0.37	0.175713994	0.54	0.511666667	0.408384351	0.14472032	0.408384351	0.119137525	0.191627947	0.32564466	0.250437888	0.488333333	0.250437888
SVM	Kernel=poly,C=1,Gamma=auto,Degree=3	B-ALL	Annotated	0.12	0.118452381	0.12	0.095475113	0.71	0.611666667	0.282055944	0.227344072	0.282055944	0.120205405	0.181853797	0.385659608	0.327735402	0.388333333	0.327735402
SVM	Kernel=poly,C=1,Gamma=auto,Degree=3	CLL	Annotated	0.38	0.060916572	0.38	0.103157468	0.667272727	0.643333333	0.466190233	0.075740271	0.466190233	0.075122128	0.127134141	0.290536377	0.236903898	0.356666667	0.236903898
SVM	Kernel=poly,C=1,Gamma=auto,Degree=3	CML	Annotated	0	0	0	0	0.096363636	0.088333333	0	0	0	0	0	0.304728575	0.279334527	0.911666667	0.279334527
SVM	Kernel=poly,C=1,Gamma=auto,Degree=3	CMML	Annotated	0	0	0	0	0.588	0.49	0	0	0	0	0	0.422290053	0.351908378	0.51	0.351908378
SVM	Kernel=poly,C=1,Gamma=auto,Degree=3	MDS	Annotated	0.07	0.064102564	0.07	0.066361556	0.42	0.361666667	0.149443412	0.135275144	0.149443412	0.084086652	0.140106078	0.448998886	0.387063175	0.638333333	0.387063175
SVM	Kernel=poly,C=1,Gamma=auto,Degree=3	PMF	Annotated	0.04	0.044444444	0.04	0.042105263	0.27	0.231666667	0.126491106	0.140545674	0.126491106	0.084327404	0.133148533	0.436373948	0.374779771	0.768333333	0.374779771
SVM	Kernel=rbf,C=0.01,Gamma=auto,Degree=3	AML	Annotated	0.4	0.141165881	0.4	0.203199229	0.596	0.563333333	0.298142397	0.092832645	0.298142397	0.090315852	0.141225509	0.193402287	0.129767123	0.436666667	0.129767123
SVM	Kernel=rbf,C=0.01,Gamma=auto,Degree=3	B-ALL	Annotated	0.19	0.1739599	0.19	0.1209897	0.79	0.69	0.317804972	0.31464314	0.317804972	0.10621566	0.171210032	0.179443584	0.124275679	0.31	0.124275679
SVM	Kernel=rbf,C=0.01,Gamma=auto,Degree=3	CLL	Annotated	0	0	0	0	0.352727273	0.323333333	0	0	0	0	0	0.460382721	0.422017494	0.676666667	0.422017494
SVM	Kernel=rbf,C=0.01,Gamma=auto,Degree=3	CML	Annotated	0	0	0	0	0	0	0	0	0	0	0	0	0	1	0
SVM	Kernel=rbf,C=0.01,Gamma=auto,Degree=3	CMML	Annotated	0.04	0.08	0.04	0.053333333	0.598	0.505	0.126491106	0.252982213	0.126491106	0.114991915	0.168654809	0.425566289	0.361841142	0.495	0.361841142
SVM	Kernel=rbf,C=0.01,Gamma=auto,Degree=3	MDS	Annotated	0.15	0.084510727	0.15	0.084065529	0.7	0.608333333	0.324037035	0.13984688	0.324037035	0.086999703	0.144871975	0.335194802	0.261553998	0.391666667	0.261553998
SVM	Kernel=rbf,C=0.01,Gamma=auto,Degree=3	PMF	Annotated	0.06	0.01875	0.06	0.028571429	0.536	0.456666667	0.18973666	0.059292706	0.18973666	0.052704628	0.09035079	0.485413913	0.404465811	0.543333333	0.404465811
SVM	Kernel=rbf,C=0.1,Gamma=auto,Degree=3	AML	Annotated	0.41	0.162209682	0.41	0.22472071	0.608	0.575	0.264365067	0.107585641	0.264365067	0.102404441	0.147711395	0.202692981	0.146407599	0.425	0.146407599
SVM	Kernel=rbf,C=0.1,Gamma=auto,Degree=3	B-ALL	Annotated	0.22	0.182049536	0.22	0.134755934	0.784	0.69	0.342539535	0.315519301	0.342539535	0.114956069	0.184871535	0.182037847	0.123278266	0.31	0.123278266
SVM	Kernel=rbf,C=0.1,Gamma=auto,Degree=3	CLL	Annotated	0	0	0	0	0	0	0	0	0	0	0	0	0	1	0
SVM	Kernel=rbf,C=0.1,Gamma=auto,Degree=3	CML	Annotated	0	0	0	0	0	0	0	0	0	0	0	0	0	1	0
SVM	Kernel=rbf,C=0.1,Gamma=auto,Degree=3	CMML	Annotated	0.05	0.088333333	0.05	0.062424242	0.582	0.493333333	0.126929552	0.251421882	0.126929552	0.114302657	0.167909052	0.422631965	0.360572248	0.506666667	0.360572248
SVM	Kernel=rbf,C=0.1,Gamma=auto,Degree=3	MDS	Annotated	0.16	0.085538732	0.16	0.087494303	0.674	0.588333333	0.320416396	0.134273731	0.320416396	0.083640665	0.139648871	0.345131215	0.270464849	0.411666667	0.270464849
SVM	Kernel=rbf,C=0.1,Gamma=auto,Degree=3	PMF	Annotated	0.06	0.019354839	0.06	0.029268293	0.532	0.453333333	0.18973666	0.061205374	0.18973666	0.054210474	0.092554468	0.479277234	0.399907397	0.546666667	0.399907397
SVM	Kernel=rbf,C=1,Gamma=auto,Degree=3	AML	Annotated	0.17	0.094055383	0.17	0.116418821	0.696	0.608333333	0.156702124	0.08507917	0.156702124	0.057692046	0.100941432	0.160775896	0.123790444	0.391666667	0.123790444
SVM	Kernel=rbf,C=1,Gamma=auto,Degree=3	B-ALL	Annotated	0.19	0.115873016	0.19	0.127535961	0.806	0.703333333	0.284604989	0.145680507	0.284604989	0.107513352	0.169650195	0.140174494	0.092228915	0.296666667	0.092228915
SVM	Kernel=rbf,C=1,Gamma=auto,Degree=3	CLL	Annotated	0.02	0.011111111	0.02	0.014285714	0.929090909	0.853333333	0.063245553	0.035136418	0.063245553	0.024325213	0.045175395	0.053833741	0.047009324	0.146666667	0.047009324
SVM	Kernel=rbf,C=1,Gamma=auto,Degree=3	CML	Annotated	0.08	0.057692308	0.08	0.05734767	0.445454545	0.415	0.168654809	0.157280053	0.168654809	0.090559446	0.141928243	0.485170348	0.449790761	0.585	0.449790761
SVM	Kernel=rbf,C=1,Gamma=auto,Degree=3	CMML	Annotated	0.01	0.05	0.01	0.016666667	0.66	0.551666667	0.031622777	0.158113883	0.031622777	0.028747979	0.052704628	0.368781778	0.308965818	0.448333333	0.308965818
SVM	Kernel=rbf,C=1,Gamma=auto,Degree=3	MDS	Annotated	0.13	0.172222222	0.13	0.11969697	0.738	0.636666667	0.240601099	0.327573697	0.240601099	0.126230568	0.197222061	0.277039909	0.242262994	0.363333333	0.242262994
SVM	Kernel=rbf,C=1,Gamma=auto,Degree=3	PMF	Annotated	0.06	0.054761905	0.06	0.056461676	0.56	0.476666667	0.126491106	0.108848852	0.126491106	0.070243837	0.116016029	0.405517502	0.345893011	0.523333333	0.345893011
MLP	LayerSize=200,Solver=adam,LearningRate=adaptive,Activation=relu	AML	Annotated	0.13	0.068988574	0.13	0.089473094	0.638	0.553333333	0.163639169	0.08524845	0.163639169	0.063499424	0.111152062	0.102176318	0.097118993	0.446666667	0.097118993
MLP	LayerSize=200,Solver=adam,LearningRate=adaptive,Activation=relu	B-ALL	Annotated	0.14	0.081323147	0.14	0.097536657	0.682	0.591666667	0.157762128	0.099384	0.157762128	0.062819146	0.110593707	0.168509808	0.134543123	0.408333333	0.134543123
MLP	LayerSize=200,Solver=adam,LearningRate=adaptive,Activation=relu	CLL	Annotated	0.02	0.1	0.02	0.033333333	0.576363636	0.53	0.063245553	0.316227766	0.063245553	0.063245553	0.105409255	0.496455758	0.456692349	0.47	0.456692349
MLP	LayerSize=200,Solver=adam,LearningRate=adaptive,Activation=relu	CML	Annotated	0.02	0.0125	0.02	0.015384615	0.447272727	0.411666667	0.063245553	0.039528471	0.063245553	0.026352314	0.048650426	0.474681276	0.436812953	0.588333333	0.436812953
MLP	LayerSize=200,Solver=adam,LearningRate=adaptive,Activation=relu	CMML	Annotated	0.04	0.036233766	0.04	0.034166667	0.67	0.565	0.06992059	0.066864411	0.06992059	0.030073892	0.05644428	0.370255167	0.309664295	0.435	0.309664295
MLP	LayerSize=200,Solver=adam,LearningRate=adaptive,Activation=relu	MDS	Annotated	0.16	0.203235653	0.16	0.176280455	0.856	0.74	0.222111083	0.302293432	0.222111083	0.183208275	0.252429343	0.111872944	0.114719196	0.26	0.114719196
MLP	LayerSize=200,Solver=adam,LearningRate=adaptive,Activation=relu	PMF	Annotated	0	0	0	0	0.836	0.696666667	0	0	0	0	0	0.298112581	0.248427151	0.303333333	0.248427151
MLP	LayerSize=200,Solver=lbfgs,LearningRate=constant,Activation=logistic	AML	Annotated	0.08	0.063246934	0.08	0.068623628	0.738	0.628333333	0.091893658	0.075496706	0.091893658	0.043441059	0.079296757	0.145891893	0.12349089	0.371666667	0.12349089
MLP	LayerSize=200,Solver=lbfgs,LearningRate=constant,Activation=logistic	B-ALL	Annotated	0.14	0.096096503	0.14	0.107123284	0.738	0.638333333	0.16465452	0.124703575	0.16465452	0.076356363	0.128888634	0.157324859	0.125720148	0.361666667	0.125720148
MLP	LayerSize=200,Solver=lbfgs,LearningRate=constant,Activation=logistic	CLL	Annotated	0	0	0	0	0.656363636	0.601666667	0	0	0	0	0	0.455348785	0.417403053	0.398333333	0.417403053
MLP	LayerSize=200,Solver=lbfgs,LearningRate=constant,Activation=logistic	CML	Annotated	0.04	0.00952381	0.04	0.015384615	0.532727273	0.491666667	0.126491106	0.03011693	0.126491106	0.026352314	0.048650426	0.468359778	0.430421126	0.508333333	0.430421126
MLP	LayerSize=200,Solver=lbfgs,LearningRate=constant,Activation=logistic	CMML	Annotated	0.09	0.084493927	0.09	0.073245758	0.754	0.643333333	0.159513148	0.159290125	0.159513148	0.067087946	0.115421921	0.295002825	0.244090653	0.356666667	0.244090653
MLP	LayerSize=200,Solver=lbfgs,LearningRate=constant,Activation=logistic	MDS	Annotated	0.16	0.138240322	0.16	0.140472921	0.806	0.698333333	0.283627298	0.197711941	0.283627298	0.158147082	0.218734593	0.10373042	0.108425886	0.301666667	0.108425886
MLP	LayerSize=200,Solver=lbfgs,LearningRate=constant,Activation=logistic	PMF	Annotated	0.03	0.033333333	0.03	0.031578947	0.89	0.746666667	0.09486833	0.105409255	0.09486833	0.059292706	0.0998614	0.061282588	0.052587376	0.253333333	0.052587376
MLP	LayerSize=200,Solver=lbfgs,LearningRate=constant,Activation=relu	AML	Annotated	0.09	0.052197323	0.09	0.065366366	0.686	0.586666667	0.128668394	0.077806935	0.128668394	0.054029221	0.095966953	0.144237459	0.122171707	0.413333333	0.122171707
MLP	LayerSize=200,Solver=lbfgs,LearningRate=constant,Activation=relu	B-ALL	Annotated	0.2	0.129437229	0.2	0.148141194	0.736	0.646666667	0.21602469	0.147993538	0.21602469	0.097854556	0.157733281	0.140728265	0.11049831	0.353333333	0.11049831
MLP	LayerSize=200,Solver=lbfgs,LearningRate=constant,Activation=relu	CLL	Annotated	0.02	0.011111111	0.02	0.014285714	0.643636364	0.591666667	0.063245553	0.035136418	0.063245553	0.024325213	0.045175395	0.44702465	0.410679203	0.408333333	0.410679203
MLP	LayerSize=200,Solver=lbfgs,LearningRate=constant,Activation=relu	CML	Annotated	0.04	0.02	0.04	0.026666667	0.654545455	0.603333333	0.126491106	0.063245553	0.126491106	0.048650426	0.084327404	0.45361521	0.417576784	0.396666667	0.417576784
MLP	LayerSize=200,Solver=lbfgs,LearningRate=constant,Activation=relu	CMML	Annotated	0.05	0.051688312	0.05	0.043442982	0.862	0.726666667	0.084983659	0.124922794	0.084983659	0.049391516	0.086425798	0.177751387	0.139266154	0.273333333	0.139266154
MLP	LayerSize=200,Solver=lbfgs,LearningRate=constant,Activation=relu	MDS	Annotated	0.18	0.164285714	0.18	0.153151261	0.716	0.626666667	0.32249031	0.292188552	0.32249031	0.200593234	0.265871284	0.28640298	0.256904652	0.373333333	0.256904652
MLP	LayerSize=200,Solver=lbfgs,LearningRate=constant,Activation=relu	PMF	Annotated	0.04	0.133333333	0.04	0.061538462	0.93	0.781666667	0.096609178	0.322030594	0.096609178	0.095597536	0.148629505	0.045460606	0.049347596	0.218333333	0.049347596
NB		AML	Annotated	0.72	0.207588371	0.72	0.316080689	0.438	0.485	0.24404007	0.056817224	0.24404007	0.059773602	0.085871956	0.162330253	0.121576578	0.515	0.121576578
NB		B-ALL	Annotated	0.49	0.234019153	0.49	0.308896593	0.658	0.63	0.381371793	0.185068699	0.381371793	0.17137057	0.236232886	0.17344868	0.159048094	0.37	0.159048094
NB		CLL	Annotated	0	0	0	0	0	0	0	0	0	0	0	0	0	1	0
NB		CML	Annotated	0	0	0	0	0	0	0	0	0	0	0	0	0	1	0
NB		CMML	Annotated	0	0	0	0	0.098	0.081666667	0	0	0	0	0	0.309903211	0.258252676	0.918333333	0.258252676
NB		MDS	Annotated	0.1	0.097727273	0.1	0.098412698	0.476	0.413333333	0.253859104	0.234738488	0.253859104	0.194223893	0.243363238	0.502597696	0.437219046	0.586666667	0.437219046
NB		PMF	Annotated	0	0	0	0	0.092	0.076666667	0	0	0	0	0	0.290929545	0.242441287	0.923333333	0.242441287
RF	NTree=1000,MaxNumberFeatures=sauto,MinsampleLeaf=1	AML	Annotated	0.71	0.236226838	0.71	0.352228438	0.536	0.565	0.218326972	0.068570935	0.218326972	0.070947576	0.098755101	0.106999481	0.090078841	0.435	0.090078841
RF	NTree=1000,MaxNumberFeatures=sauto,MinsampleLeaf=1	B-ALL	Annotated	0.27	0.121542002	0.27	0.162743666	0.644	0.581666667	0.262678511	0.104178678	0.262678511	0.092434054	0.146747894	0.134923847	0.108425886	0.418333333	0.108425886
RF	NTree=1000,MaxNumberFeatures=sauto,MinsampleLeaf=1	CLL	Annotated	0	0	0	0	0	0	0	0	0	0	0	0	0	1	0
RF	NTree=1000,MaxNumberFeatures=sauto,MinsampleLeaf=1	CML	Annotated	0	0	0	0	0	0	0	0	0	0	0	0	0	1	0
RF	NTree=1000,MaxNumberFeatures=sauto,MinsampleLeaf=1	CMML	Annotated	0.12	0.466666667	0.12	0.17995338	0.848	0.726666667	0.168654809	0.501848435	0.168654809	0.167792342	0.234383415	0.307130085	0.267959827	0.273333333	0.267959827
RF	NTree=1000,MaxNumberFeatures=sauto,MinsampleLeaf=1	MDS	Annotated	0.07	0.2975	0.07	0.096363636	0.836	0.708333333	0.09486833	0.410360614	0.09486833	0.067897717	0.116497538	0.301079539	0.255344115	0.291666667	0.255344115
RF	NTree=1000,MaxNumberFeatures=sauto,MinsampleLeaf=1	PMF	Annotated	0	0	0	0	0.47	0.391666667	0	0	0	0	0	0.496409329	0.413674441	0.608333333	0.413674441
RF	NTree=500,MaxNumberFeatures=sauto,MinsampleLeaf=1	AML	Annotated	0.67	0.265098894	0.67	0.375576881	0.616	0.625	0.226323269	0.089501997	0.226323269	0.097037951	0.123504455	0.130230565	0.112285461	0.375	0.112285461
RF	NTree=500,MaxNumberFeatures=sauto,MinsampleLeaf=1	B-ALL	Annotated	0.37	0.145794235	0.37	0.205261487	0.604	0.565	0.266874919	0.08792786	0.266874919	0.08035013	0.129724907	0.122854928	0.085508645	0.435	0.085508645
RF	NTree=500,MaxNumberFeatures=sauto,MinsampleLeaf=1	CLL	Annotated	0.04	0.1	0.04	0.057142857	0.1	0.095	0.126491106	0.316227766	0.126491106	0.126491106	0.180701581	0.316227766	0.300416378	0.905	0.300416378
RF	NTree=500,MaxNumberFeatures=sauto,MinsampleLeaf=1	CML	Annotated	0.02	0.1	0.02	0.033333333	0.296363636	0.273333333	0.063245553	0.316227766	0.063245553	0.063245553	0.105409255	0.477216447	0.440201974	0.726666667	0.440201974
RF	NTree=500,MaxNumberFeatures=sauto,MinsampleLeaf=1	CMML	Annotated	0.12	0.392424242	0.12	0.168090243	0.94	0.803333333	0.18135294	0.450851998	0.18135294	0.182974438	0.232054202	0.067330033	0.074037028	0.196666667	0.074037028
RF	NTree=500,MaxNumberFeatures=sauto,MinsampleLeaf=1	MDS	Annotated	0.05	0.16754902	0.05	0.065708273	0.808	0.681666667	0.052704628	0.307862026	0.052704628	0.040066797	0.073921872	0.296378137	0.249623173	0.318333333	0.249623173
RF	NTree=500,MaxNumberFeatures=sauto,MinsampleLeaf=1	PMF	Annotated	0	0	0	0	0.284	0.236666667	0	0	0	0	0	0.45731584	0.381096534	0.763333333	0.381096534
RF	NTree=750,MaxNumberFeatures=sauto,MinsampleLeaf=1	AML	Annotated	0.67	0.239597654	0.67	0.350055519	0.572	0.588333333	0.170293864	0.044559949	0.170293864	0.050248746	0.066845467	0.1071655	0.077399876	0.411666667	0.077399876
RF	NTree=750,MaxNumberFeatures=sauto,MinsampleLeaf=1	B-ALL	Annotated	0.32	0.149780882	0.32	0.195786576	0.638	0.585	0.265832027	0.107911298	0.265832027	0.085961954	0.139865456	0.135793962	0.109276521	0.415	0.109276521
RF	NTree=750,MaxNumberFeatures=sauto,MinsampleLeaf=1	CLL	Annotated	0.02	0.1	0.02	0.033333333	0.1	0.093333333	0.063245553	0.316227766	0.063245553	0.063245553	0.105409255	0.316227766	0.295145915	0.906666667	0.295145915
RF	NTree=750,MaxNumberFeatures=sauto,MinsampleLeaf=1	CML	Annotated	0	0	0	0	0.098181818	0.09	0	0	0	0	0	0.31047817	0.284604989	0.91	0.284604989
RF	NTree=750,MaxNumberFeatures=sauto,MinsampleLeaf=1	CMML	Annotated	0.11	0.35	0.11	0.158333333	0.83	0.71	0.191195072	0.474341649	0.191195072	0.191269501	0.249845631	0.300850646	0.26378068	0.29	0.26378068
RF	NTree=750,MaxNumberFeatures=sauto,MinsampleLeaf=1	MDS	Annotated	0.06	0.183333333	0.06	0.077193885	0.916	0.773333333	0.096609178	0.327240229	0.096609178	0.070943238	0.119559121	0.082083968	0.06947777	0.226666667	0.06947777
RF	NTree=750,MaxNumberFeatures=sauto,MinsampleLeaf=1	PMF	Annotated	0	0	0	0	0.48	0.4	0	0	0	0	0	0.506315668	0.421929723	0.6	0.421929723
SVM	Kernel=linear,C=0.01,Gamma=auto,Degree=3	AML	Annotated	0.11	0.067184647	0.11	0.082603667	0.648	0.558333333	0.144913767	0.091293334	0.144913767	0.064218025	0.110994655	0.121910714	0.114732647	0.441666667	0.114732647
SVM	Kernel=linear,C=0.01,Gamma=auto,Degree=3	B-ALL	Annotated	0.14	0.104450087	0.14	0.112310211	0.704	0.61	0.134989712	0.103893855	0.134989712	0.064860527	0.108623362	0.183738945	0.152388393	0.39	0.152388393
SVM	Kernel=linear,C=0.01,Gamma=auto,Degree=3	CLL	Annotated	0.02	0.1	0.02	0.033333333	0.854545455	0.785	0.063245553	0.316227766	0.063245553	0.063245553	0.105409255	0.303635759	0.279268224	0.215	0.279268224
SVM	Kernel=linear,C=0.01,Gamma=auto,Degree=3	CML	Annotated	0.02	0.1	0.02	0.033333333	0.741818182	0.681666667	0.063245553	0.316227766	0.063245553	0.063245553	0.105409255	0.394153788	0.362556935	0.318333333	0.362556935
SVM	Kernel=linear,C=0.01,Gamma=auto,Degree=3	CMML	Annotated	0.05	0.028529412	0.05	0.036296296	0.838	0.706666667	0.126929552	0.074329633	0.126929552	0.054865417	0.093726392	0.110131235	0.083592191	0.293333333	0.083592191
SVM	Kernel=linear,C=0.01,Gamma=auto,Degree=3	MDS	Annotated	0.15	0.231212121	0.15	0.171245421	0.776	0.671666667	0.2013841	0.278363203	0.2013841	0.139532078	0.209691043	0.284690865	0.25276862	0.328333333	0.25276862
SVM	Kernel=linear,C=0.01,Gamma=auto,Degree=3	PMF	Annotated	0	0	0	0	0.642	0.535	0	0	0	0	0	0.445466048	0.371221707	0.465	0.371221707
SVM	Kernel=linear,C=0.1,Gamma=auto,Degree=3	AML	Annotated	0.11	0.084911013	0.11	0.093751056	0.69	0.593333333	0.128668394	0.103834705	0.128668394	0.062852425	0.111137248	0.153839743	0.139708692	0.406666667	0.139708692
SVM	Kernel=linear,C=0.1,Gamma=auto,Degree=3	B-ALL	Annotated	0.13	0.0980852	0.13	0.105090536	0.72	0.621666667	0.133749351	0.094565571	0.133749351	0.059973011	0.102263003	0.173589554	0.143812721	0.378333333	0.143812721
SVM	Kernel=linear,C=0.1,Gamma=auto,Degree=3	CLL	Annotated	0.02	0.1	0.02	0.033333333	0.943636364	0.866666667	0.063245553	0.316227766	0.063245553	0.063245553	0.105409255	0.047296032	0.045812285	0.133333333	0.045812285
SVM	Kernel=linear,C=0.1,Gamma=auto,Degree=3	CML	Annotated	0.02	0.1	0.02	0.033333333	0.74	0.68	0.063245553	0.316227766	0.063245553	0.063245553	0.105409255	0.393057287	0.361563819	0.32	0.361563819
SVM	Kernel=linear,C=0.1,Gamma=auto,Degree=3	CMML	Annotated	0.07	0.064912281	0.07	0.056763926	0.83	0.703333333	0.133749351	0.117556951	0.133749351	0.055734157	0.0980771	0.101653005	0.073618972	0.296666667	0.073618972
SVM	Kernel=linear,C=0.1,Gamma=auto,Degree=3	MDS	Annotated	0.17	0.208658009	0.17	0.178011204	0.758	0.66	0.231180545	0.243884747	0.231180545	0.147135637	0.217374487	0.27895838	0.250209789	0.34	0.250209789
SVM	Kernel=linear,C=0.1,Gamma=auto,Degree=3	PMF	Annotated	0	0	0	0	0.63	0.525	0	0	0	0	0	0.437492857	0.364577381	0.475	0.364577381
SVM	Kernel=linear,C=1,Gamma=auto,Degree=3	AML	Annotated	0.11	0.084911013	0.11	0.093751056	0.69	0.593333333	0.128668394	0.103834705	0.128668394	0.062852425	0.111137248	0.153839743	0.139708692	0.406666667	0.139708692
SVM	Kernel=linear,C=1,Gamma=auto,Degree=3	B-ALL	Annotated	0.13	0.0980852	0.13	0.105090536	0.72	0.621666667	0.133749351	0.094565571	0.133749351	0.059973011	0.102263003	0.173589554	0.143812721	0.378333333	0.143812721
SVM	Kernel=linear,C=1,Gamma=auto,Degree=3	CLL	Annotated	0.02	0.1	0.02	0.033333333	0.943636364	0.866666667	0.063245553	0.316227766	0.063245553	0.063245553	0.105409255	0.047296032	0.045812285	0.133333333	0.045812285
SVM	Kernel=linear,C=1,Gamma=auto,Degree=3	CML	Annotated	0.02	0.1	0.02	0.033333333	0.74	0.68	0.063245553	0.316227766	0.063245553	0.063245553	0.105409255	0.393057287	0.361563819	0.32	0.361563819
SVM	Kernel=linear,C=1,Gamma=auto,Degree=3	CMML	Annotated	0.07	0.064912281	0.07	0.056763926	0.83	0.703333333	0.133749351	0.117556951	0.133749351	0.055734157	0.0980771	0.101653005	0.073618972	0.296666667	0.073618972
SVM	Kernel=linear,C=1,Gamma=auto,Degree=3	MDS	Annotated	0.17	0.208658009	0.17	0.178011204	0.758	0.66	0.231180545	0.243884747	0.231180545	0.147135637	0.217374487	0.27895838	0.250209789	0.34	0.250209789
SVM	Kernel=linear,C=1,Gamma=auto,Degree=3	PMF	Annotated	0	0	0	0	0.63	0.525	0	0	0	0	0	0.437492857	0.364577381	0.475	0.364577381
SVM	Kernel=poly,C=0.01,Gamma=auto,Degree=3	AML	Annotated	0.19	0.056801568	0.19	0.086325885	0.686	0.603333333	0.268535121	0.075907521	0.268535121	0.066647915	0.116798847	0.257345423	0.176173315	0.396666667	0.176173315
SVM	Kernel=poly,C=0.01,Gamma=auto,Degree=3	B-ALL	Annotated	0.04	0.076666667	0.04	0.0525	0.658	0.555	0.096609178	0.191195072	0.096609178	0.079524047	0.128262968	0.456698296	0.385545149	0.445	0.385545149
SVM	Kernel=poly,C=0.01,Gamma=auto,Degree=3	CLL	Annotated	0.22	0.085255753	0.22	0.119376616	0.709090909	0.668333333	0.319026296	0.119497865	0.319026296	0.112891789	0.170812574	0.273869661	0.258610962	0.331666667	0.258610962
SVM	Kernel=poly,C=0.01,Gamma=auto,Degree=3	CML	Annotated	0.06	0.011428571	0.06	0.018510638	0.563636364	0.521666667	0.134989712	0.024508265	0.134989712	0.0205562	0.039181429	0.438462964	0.400389471	0.478333333	0.400389471
SVM	Kernel=poly,C=0.01,Gamma=auto,Degree=3	CMML	Annotated	0.05	0.031798942	0.05	0.038405405	0.652	0.551666667	0.097182532	0.068005577	0.097182532	0.045226201	0.079632551	0.370848876	0.310858032	0.448333333	0.310858032
SVM	Kernel=poly,C=0.01,Gamma=auto,Degree=3	MDS	Annotated	0.02	0.05	0.02	0.028571429	0.602	0.505	0.063245553	0.158113883	0.063245553	0.052704628	0.09035079	0.423787158	0.356426884	0.495	0.356426884
SVM	Kernel=poly,C=0.01,Gamma=auto,Degree=3	PMF	Annotated	0.05	0.036111111	0.05	0.041295547	0.66	0.558333333	0.126929552	0.082869077	0.126929552	0.058223365	0.099276084	0.364661182	0.307544035	0.441666667	0.307544035
SVM	Kernel=poly,C=0.1,Gamma=auto,Degree=3	AML	Annotated	0.09	0.039869712	0.09	0.052903644	0.682	0.583333333	0.159513148	0.065064738	0.159513148	0.047860863	0.085471321	0.253236824	0.203062965	0.416666667	0.203062965
SVM	Kernel=poly,C=0.1,Gamma=auto,Degree=3	B-ALL	Annotated	0.13	0.176558442	0.13	0.142857143	0.87	0.746666667	0.156702124	0.252885458	0.156702124	0.119647234	0.182629378	0.098092926	0.088819417	0.253333333	0.088819417
SVM	Kernel=poly,C=0.1,Gamma=auto,Degree=3	CLL	Annotated	0.16	0.046557971	0.16	0.070043	0.863636364	0.805	0.263312235	0.066354602	0.263312235	0.058304334	0.102224294	0.128063919	0.099085323	0.195	0.099085323
SVM	Kernel=poly,C=0.1,Gamma=auto,Degree=3	CML	Annotated	0.08	0.03125	0.08	0.033542977	0.650909091	0.603333333	0.193218357	0.07933097	0.193218357	0.041902665	0.0752384	0.413970894	0.374808593	0.396666667	0.374808593
SVM	Kernel=poly,C=0.1,Gamma=auto,Degree=3	CMML	Annotated	0.06	0.033404635	0.06	0.042722222	0.552	0.47	0.10749677	0.060269837	0.10749677	0.042636853	0.07685183	0.39857524	0.336173089	0.53	0.336173089
SVM	Kernel=poly,C=0.1,Gamma=auto,Degree=3	MDS	Annotated	0.08	0.157142857	0.08	0.104201681	0.798	0.678333333	0.168654809	0.346344696	0.168654809	0.150772719	0.220958517	0.311048406	0.268747667	0.321666667	0.268747667
SVM	Kernel=poly,C=0.1,Gamma=auto,Degree=3	PMF	Annotated	0.04	0.05	0.04	0.044444444	0.616	0.52	0.096609178	0.120761473	0.096609178	0.063910741	0.107343531	0.428724206	0.362331272	0.48	0.362331272
SVM	Kernel=poly,C=1,Gamma=auto,Degree=3	AML	Annotated	0.09	0.061435786	0.09	0.071132376	0.748	0.638333333	0.1197219	0.09144641	0.1197219	0.05711765	0.100858366	0.151789328	0.124238421	0.361666667	0.124238421
SVM	Kernel=poly,C=1,Gamma=auto,Degree=3	B-ALL	Annotated	0.19	0.186392496	0.19	0.173803088	0.836	0.728333333	0.185292561	0.188084277	0.185292561	0.108511426	0.168151501	0.113841996	0.089597867	0.271666667	0.089597867
SVM	Kernel=poly,C=1,Gamma=auto,Degree=3	CLL	Annotated	0.16	0.082522282	0.16	0.106299534	0.66	0.618333333	0.183787317	0.096772242	0.183787317	0.070624729	0.122261314	0.354848355	0.332819048	0.381666667	0.332819048
SVM	Kernel=poly,C=1,Gamma=auto,Degree=3	CML	Annotated	0.02	0.005263158	0.02	0.008333333	0.712727273	0.655	0.063245553	0.016643567	0.063245553	0.013749033	0.026352314	0.385008318	0.352771216	0.345	0.352771216
SVM	Kernel=poly,C=1,Gamma=auto,Degree=3	CMML	Annotated	0.04	0.142857143	0.04	0.046469659	0.75	0.631666667	0.06992059	0.319043671	0.06992059	0.04127848	0.075851845	0.303351648	0.254278209	0.368333333	0.254278209
SVM	Kernel=poly,C=1,Gamma=auto,Degree=3	MDS	Annotated	0.18	0.243636364	0.18	0.168759775	0.708	0.62	0.234757558	0.365740824	0.234757558	0.135772261	0.206269849	0.301433612	0.264201569	0.38	0.264201569
SVM	Kernel=poly,C=1,Gamma=auto,Degree=3	PMF	Annotated	0	0	0	0	0.526	0.438333333	0	0	0	0	0	0.454708698	0.378923915	0.561666667	0.378923915
SVM	Kernel=rbf,C=0.01,Gamma=auto,Degree=3	AML	Annotated	0.34	0.097559967	0.34	0.149445176	0.534	0.501666667	0.347051069	0.101093213	0.347051069	0.092930581	0.152756203	0.257518068	0.181973068	0.498333333	0.181973068
SVM	Kernel=rbf,C=0.01,Gamma=auto,Degree=3	B-ALL	Annotated	0.18	0.227857143	0.18	0.156406926	0.794	0.691666667	0.265832027	0.318326299	0.265832027	0.129104261	0.197482121	0.290141728	0.247861222	0.308333333	0.247861222
SVM	Kernel=rbf,C=0.01,Gamma=auto,Degree=3	CLL	Annotated	0	0	0	0	0.196363636	0.18	0	0	0	0	0	0.413970894	0.379473319	0.82	0.379473319
SVM	Kernel=rbf,C=0.01,Gamma=auto,Degree=3	CML	Annotated	0	0	0	0	0.094545455	0.086666667	0	0	0	0	0	0.298978979	0.274064064	0.913333333	0.274064064
SVM	Kernel=rbf,C=0.01,Gamma=auto,Degree=3	CMML	Annotated	0.02	0.047619048	0.02	0.027149321	0.68	0.57	0.042163702	0.10997148	0.042163702	0.031134044	0.057868254	0.371304008	0.311883961	0.43	0.311883961
SVM	Kernel=rbf,C=0.01,Gamma=auto,Degree=3	MDS	Annotated	0.17	0.069655797	0.17	0.092357642	0.674	0.59	0.333499958	0.117460966	0.333499958	0.09608549	0.157493748	0.302294926	0.238332686	0.41	0.238332686
SVM	Kernel=rbf,C=0.01,Gamma=auto,Degree=3	PMF	Annotated	0.04	0.032828283	0.04	0.035714286	0.778	0.655	0.096609178	0.086081114	0.096609178	0.052704628	0.090663966	0.290662079	0.243184886	0.345	0.243184886
SVM	Kernel=rbf,C=0.1,Gamma=auto,Degree=3	AML	Annotated	0.15	0.079761905	0.15	0.099973856	0.712	0.618333333	0.158113883	0.078368746	0.158113883	0.053395156	0.095838397	0.170280814	0.127281646	0.381666667	0.127281646
SVM	Kernel=rbf,C=0.1,Gamma=auto,Degree=3	B-ALL	Annotated	0.17	0.172564103	0.17	0.151118012	0.878	0.76	0.286937856	0.232843009	0.286937856	0.173675136	0.233893583	0.105598822	0.092027908	0.24	0.092027908
SVM	Kernel=rbf,C=0.1,Gamma=auto,Degree=3	CLL	Annotated	0.06	0.05	0.06	0.054545455	0.832727273	0.768333333	0.18973666	0.158113883	0.18973666	0.118585412	0.172487872	0.296635557	0.274474807	0.231666667	0.274474807
SVM	Kernel=rbf,C=0.1,Gamma=auto,Degree=3	CML	Annotated	0.06	0.02202381	0.06	0.030769231	0.532727273	0.493333333	0.134989712	0.046957206	0.134989712	0.035136418	0.064867234	0.467888993	0.431348732	0.506666667	0.431348732
SVM	Kernel=rbf,C=0.1,Gamma=auto,Degree=3	CMML	Annotated	0.02	0.044444444	0.02	0.025910931	0.578	0.485	0.042163702	0.107343531	0.042163702	0.030003429	0.055812392	0.417021183	0.350436236	0.515	0.350436236
SVM	Kernel=rbf,C=0.1,Gamma=auto,Degree=3	MDS	Annotated	0.08	0.033333333	0.08	0.047058824	0.768	0.653333333	0.252982213	0.105409255	0.252982213	0.097300851	0.148813066	0.104647557	0.084910992	0.346666667	0.084910992
SVM	Kernel=rbf,C=0.1,Gamma=auto,Degree=3	PMF	Annotated	0.09	0.079893048	0.09	0.081058201	0.626	0.536666667	0.166332999	0.134893265	0.166332999	0.086673101	0.143368085	0.353528248	0.304574182	0.463333333	0.304574182
SVM	Kernel=rbf,C=1,Gamma=auto,Degree=3	AML	Annotated	0.07	0.061172161	0.07	0.058539055	0.728	0.618333333	0.105934991	0.099263907	0.105934991	0.051073382	0.090438617	0.163625589	0.136863003	0.381666667	0.136863003
SVM	Kernel=rbf,C=1,Gamma=auto,Degree=3	B-ALL	Annotated	0.16	0.141544325	0.16	0.142441219	0.818	0.708333333	0.201108042	0.19027429	0.201108042	0.110810042	0.176367598	0.100421335	0.08361065	0.291666667	0.08361065
SVM	Kernel=rbf,C=1,Gamma=auto,Degree=3	CLL	Annotated	0.06	0.125	0.06	0.079365079	0.847272727	0.781666667	0.134989712	0.317323879	0.134989712	0.128262968	0.186465716	0.301840087	0.27937872	0.218333333	0.27937872
SVM	Kernel=rbf,C=1,Gamma=auto,Degree=3	CML	Annotated	0.04	0.00952381	0.04	0.015384615	0.636363636	0.586666667	0.126491106	0.03011693	0.126491106	0.026352314	0.048650426	0.449956635	0.412744503	0.413333333	0.412744503
SVM	Kernel=rbf,C=1,Gamma=auto,Degree=3	CMML	Annotated	0.04	0.114646465	0.04	0.037824675	0.674	0.568333333	0.06992059	0.312678885	0.06992059	0.036004115	0.066230097	0.380882017	0.318411373	0.431666667	0.318411373
SVM	Kernel=rbf,C=1,Gamma=auto,Degree=3	MDS	Annotated	0.23	0.135724539	0.23	0.167356322	0.758	0.67	0.279085809	0.151688021	0.279085809	0.120399998	0.190013748	0.119796123	0.105057304	0.33	0.105057304
SVM	Kernel=rbf,C=1,Gamma=auto,Degree=3	PMF	Annotated	0.02	0.025	0.02	0.022222222	0.864	0.723333333	0.063245553	0.079056942	0.063245553	0.039528471	0.070272837	0.104051269	0.087911291	0.276666667	0.087911291
MLP	LayerSize=200,Solver=adam,LearningRate=adaptive,Activation=relu	AML	Annotated	0.23	0.082376684	0.23	0.120574374	0.604	0.541666667	0.309300286	0.111146991	0.309300286	0.104029486	0.162738106	0.13459404	0.105189423	0.458333333	0.105189423
MLP	LayerSize=200,Solver=adam,LearningRate=adaptive,Activation=relu	B-ALL	Annotated	0.21	0.141269841	0.21	0.157028541	0.736	0.648333333	0.185292561	0.090700239	0.185292561	0.067454154	0.11249028	0.147512711	0.113161635	0.351666667	0.113161635
MLP	LayerSize=200,Solver=adam,LearningRate=adaptive,Activation=relu	CLL	Annotated	0.06	0.114285714	0.06	0.073809524	0.667272727	0.616666667	0.134989712	0.314429981	0.134989712	0.126563681	0.182522428	0.461327187	0.42658564	0.383333333	0.42658564
MLP	LayerSize=200,Solver=adam,LearningRate=adaptive,Activation=relu	CML	Annotated	0	0	0	0	0.647272727	0.593333333	0	0	0	0	0	0.451032893	0.413446818	0.406666667	0.413446818
MLP	LayerSize=200,Solver=adam,LearningRate=adaptive,Activation=relu	CMML	Annotated	0.01	0.011111111	0.01	0.010526316	0.526	0.44	0.031622777	0.035136418	0.031622777	0.017568209	0.033287133	0.459279629	0.384033178	0.56	0.384033178
MLP	LayerSize=200,Solver=adam,LearningRate=adaptive,Activation=relu	MDS	Annotated	0.18	0.256121286	0.18	0.159833133	0.84	0.73	0.257336788	0.334492001	0.257336788	0.140997665	0.202387273	0.159443477	0.132590523	0.27	0.132590523
MLP	LayerSize=200,Solver=adam,LearningRate=adaptive,Activation=relu	PMF	Annotated	0	0	0	0	0.82	0.683333333	0	0	0	0	0	0.296198132	0.246831777	0.316666667	0.246831777
MLP	LayerSize=200,Solver=lbfgs,LearningRate=constant,Activation=logistic	AML	Annotated	0.1	0.081764706	0.1	0.08857558	0.766	0.655	0.124721913	0.111547777	0.124721913	0.066479892	0.114184771	0.116638092	0.102755253	0.345	0.102755253
MLP	LayerSize=200,Solver=lbfgs,LearningRate=constant,Activation=logistic	B-ALL	Annotated	0.23	0.211658498	0.23	0.193472511	0.762	0.673333333	0.221359436	0.299355446	0.221359436	0.135616618	0.196982071	0.128391762	0.111996473	0.326666667	0.111996473
MLP	LayerSize=200,Solver=lbfgs,LearningRate=constant,Activation=logistic	CLL	Annotated	0.06	0.073333333	0.06	0.065	0.84	0.775	0.134989712	0.155396744	0.134989712	0.086586174	0.141519531	0.299224587	0.276580754	0.225	0.276580754
MLP	LayerSize=200,Solver=lbfgs,LearningRate=constant,Activation=logistic	CML	Annotated	0.04	0.02	0.04	0.026666667	0.647272727	0.596666667	0.126491106	0.063245553	0.126491106	0.048650426	0.084327404	0.449155927	0.413566243	0.403333333	0.413566243
MLP	LayerSize=200,Solver=lbfgs,LearningRate=constant,Activation=logistic	CMML	Annotated	0.08	0.051897773	0.08	0.062749395	0.66	0.563333333	0.161932771	0.103902296	0.161932771	0.077039335	0.126296001	0.358639404	0.304270023	0.436666667	0.304270023
MLP	LayerSize=200,Solver=lbfgs,LearningRate=constant,Activation=logistic	MDS	Annotated	0.24	0.242388167	0.24	0.184111427	0.8	0.706666667	0.295145915	0.315598655	0.295145915	0.120651103	0.18776121	0.1356466	0.100061709	0.293333333	0.100061709
MLP	LayerSize=200,Solver=lbfgs,LearningRate=constant,Activation=logistic	PMF	Annotated	0	0	0	0	0.876	0.73	0	0	0	0	0	0.065183502	0.054319585	0.27	0.054319585
MLP	LayerSize=200,Solver=lbfgs,LearningRate=constant,Activation=relu	AML	Annotated	0.07	0.043479853	0.07	0.050320261	0.714	0.606666667	0.125166556	0.062109501	0.125166556	0.041798717	0.075459116	0.126508673	0.101288002	0.393333333	0.101288002
MLP	LayerSize=200,Solver=lbfgs,LearningRate=constant,Activation=relu	B-ALL	Annotated	0.24	0.173538371	0.24	0.184342931	0.75	0.665	0.217050941	0.192502144	0.217050941	0.102330597	0.168444869	0.152679767	0.12106778	0.335	0.12106778
MLP	LayerSize=200,Solver=lbfgs,LearningRate=constant,Activation=relu	CLL	Annotated	0.12	0.12	0.12	0.105	0.912727273	0.846666667	0.252982213	0.315524255	0.252982213	0.191732224	0.245458754	0.066831752	0.061262439	0.153333333	0.061262439
MLP	LayerSize=200,Solver=lbfgs,LearningRate=constant,Activation=relu	CML	Annotated	0.02	0.009090909	0.02	0.0125	0.541818182	0.498333333	0.063245553	0.028747979	0.063245553	0.021081851	0.039528471	0.468967175	0.431008722	0.501666667	0.431008722
MLP	LayerSize=200,Solver=lbfgs,LearningRate=constant,Activation=relu	CMML	Annotated	0.03	0.112937063	0.03	0.033261183	0.774	0.65	0.048304589	0.313084289	0.048304589	0.033545245	0.061600417	0.307253063	0.256038192	0.35	0.256038192
MLP	LayerSize=200,Solver=lbfgs,LearningRate=constant,Activation=relu	MDS	Annotated	0.23	0.314280936	0.23	0.2256015	0.818	0.72	0.283039063	0.406180496	0.283039063	0.168339835	0.248901401	0.136772317	0.131656118	0.28	0.131656118
MLP	LayerSize=200,Solver=lbfgs,LearningRate=constant,Activation=relu	PMF	Annotated	0	0	0	0	0.832	0.693333333	0	0	0	0	0	0.295927919	0.246606599	0.306666667	0.246606599
NB		AML	Annotated	0.37	0.143732561	0.37	0.201585374	0.546	0.516666667	0.309300286	0.103567781	0.309300286	0.103785939	0.153976634	0.179394042	0.161970886	0.483333333	0.161970886
NB		B-ALL	Annotated	0.62	0.247363548	0.62	0.343784443	0.62	0.62	0.339280284	0.16518699	0.339280284	0.170398457	0.205978552	0.215200165	0.164391883	0.38	0.164391883
NB		CLL	Annotated	0	0	0	0	0.098181818	0.09	0	0	0	0	0	0.31047817	0.284604989	0.91	0.284604989
NB		CML	Annotated	0	0	0	0	0	0	0	0	0	0	0	0	0	1	0
NB		CMML	Annotated	0.02	0.05	0.02	0.028571429	0.574	0.481666667	0.063245553	0.158113883	0.063245553	0.052704628	0.09035079	0.494327826	0.414955747	0.518333333	0.414955747
NB		MDS	Annotated	0.16	0.241176471	0.16	0.158922559	0.916	0.79	0.313404247	0.420038262	0.313404247	0.261671974	0.305410282	0.083692559	0.086137989	0.21	0.086137989
NB		PMF	Annotated	0	0	0	0	0.28	0.233333333	0	0	0	0	0	0.45245012	0.377041767	0.766666667	0.377041767
RF	NTree=1000,MaxNumberFeatures=sauto,MinsampleLeaf=1	AML	Annotated	0.71	0.24025604	0.71	0.355632385	0.544	0.571666667	0.28848262	0.099538293	0.28848262	0.103262331	0.139729471	0.11107555	0.103354239	0.428333333	0.103354239
RF	NTree=1000,MaxNumberFeatures=sauto,MinsampleLeaf=1	B-ALL	Annotated	0.28	0.131060289	0.28	0.173938982	0.638	0.578333333	0.269979423	0.109887357	0.269979423	0.092191218	0.149346459	0.143123878	0.124238421	0.421666667	0.124238421
RF	NTree=1000,MaxNumberFeatures=sauto,MinsampleLeaf=1	CLL	Annotated	0.04	0.2	0.04	0.066666667	0.2	0.186666667	0.084327404	0.421637021	0.084327404	0.084327404	0.140545674	0.421637021	0.393527887	0.813333333	0.393527887
RF	NTree=1000,MaxNumberFeatures=sauto,MinsampleLeaf=1	CML	Annotated	0.02	0.1	0.02	0.033333333	0.1	0.093333333	0.063245553	0.316227766	0.063245553	0.063245553	0.105409255	0.316227766	0.295145915	0.906666667	0.295145915
RF	NTree=1000,MaxNumberFeatures=sauto,MinsampleLeaf=1	CMML	Annotated	0.12	0.254444444	0.12	0.147786775	0.85	0.728333333	0.220100987	0.396086826	0.220100987	0.186344206	0.245019874	0.305104718	0.264580964	0.271666667	0.264580964
RF	NTree=1000,MaxNumberFeatures=sauto,MinsampleLeaf=1	MDS	Annotated	0.06	0.181904762	0.06	0.077095845	0.726	0.615	0.06992059	0.313022956	0.06992059	0.049955437	0.089846856	0.387361445	0.327961342	0.385	0.327961342
RF	NTree=1000,MaxNumberFeatures=sauto,MinsampleLeaf=1	PMF	Annotated	0	0	0	0	0.482	0.401666667	0	0	0	0	0	0.508195063	0.423495886	0.598333333	0.423495886
RF	NTree=500,MaxNumberFeatures=sauto,MinsampleLeaf=1	AML	Annotated	0.64	0.222092395	0.64	0.326297537	0.54	0.556666667	0.195505044	0.071591118	0.195505044	0.074605553	0.097315396	0.127191894	0.101895613	0.443333333	0.101895613
RF	NTree=500,MaxNumberFeatures=sauto,MinsampleLeaf=1	B-ALL	Annotated	0.31	0.153452723	0.31	0.198237429	0.658	0.6	0.260128174	0.105585222	0.260128174	0.089111304	0.139567095	0.110131235	0.092629622	0.4	0.092629622
RF	NTree=500,MaxNumberFeatures=sauto,MinsampleLeaf=1	CLL	Annotated	0.04	0.1	0.04	0.057142857	0.1	0.095	0.126491106	0.316227766	0.126491106	0.126491106	0.180701581	0.316227766	0.300416378	0.905	0.300416378
RF	NTree=500,MaxNumberFeatures=sauto,MinsampleLeaf=1	CML	Annotated	0.02	0.1	0.02	0.033333333	0.198181818	0.183333333	0.063245553	0.316227766	0.063245553	0.063245553	0.105409255	0.417825936	0.38658045	0.816666667	0.38658045
RF	NTree=500,MaxNumberFeatures=sauto,MinsampleLeaf=1	CMML	Annotated	0.17	0.283766234	0.17	0.186214031	0.642	0.563333333	0.316403399	0.402062322	0.316403399	0.28365963	0.308855081	0.44576526	0.397041528	0.436666667	0.397041528
RF	NTree=500,MaxNumberFeatures=sauto,MinsampleLeaf=1	MDS	Annotated	0.04	0.180952381	0.04	0.059113191	0.926	0.778333333	0.051639778	0.328421866	0.051639778	0.042648835	0.078427437	0.043256342	0.039322974	0.221666667	0.039322974
RF	NTree=500,MaxNumberFeatures=sauto,MinsampleLeaf=1	PMF	Annotated	0	0	0	0	0.474	0.395	0	0	0	0	0	0.499959998	0.416633332	0.605	0.416633332
RF	NTree=750,MaxNumberFeatures=sauto,MinsampleLeaf=1	AML	Annotated	0.65	0.219689429	0.65	0.3261459	0.558	0.573333333	0.295334086	0.074064823	0.295334086	0.083849033	0.118366234	0.078570563	0.057841845	0.426666667	0.057841845
RF	NTree=750,MaxNumberFeatures=sauto,MinsampleLeaf=1	B-ALL	Annotated	0.28	0.130419344	0.28	0.170783132	0.612	0.556666667	0.257336788	0.102521	0.257336788	0.080577121	0.133688573	0.158380695	0.131749857	0.443333333	0.131749857
RF	NTree=750,MaxNumberFeatures=sauto,MinsampleLeaf=1	CLL	Annotated	0.02	0.1	0.02	0.033333333	0.1	0.093333333	0.063245553	0.316227766	0.063245553	0.063245553	0.105409255	0.316227766	0.295145915	0.906666667	0.295145915
RF	NTree=750,MaxNumberFeatures=sauto,MinsampleLeaf=1	CML	Annotated	0.1	0.1	0.1	0.1	0.1	0.1	0.316227766	0.316227766	0.316227766	0.316227766	0.316227766	0.316227766	0.316227766	0.9	0.316227766
RF	NTree=750,MaxNumberFeatures=sauto,MinsampleLeaf=1	CMML	Annotated	0.14	0.3	0.14	0.166666667	0.748	0.646666667	0.313404247	0.483045892	0.313404247	0.313404247	0.323941772	0.399911101	0.353099154	0.353333333	0.353099154
RF	NTree=750,MaxNumberFeatures=sauto,MinsampleLeaf=1	MDS	Annotated	0.05	0.159848485	0.05	0.064015152	0.836	0.705	0.070710678	0.310522901	0.070710678	0.046274665	0.084585786	0.298857082	0.251176245	0.295	0.251176245
RF	NTree=750,MaxNumberFeatures=sauto,MinsampleLeaf=1	PMF	Annotated	0	0	0	0	0.482	0.401666667	0	0	0	0	0	0.508195063	0.423495886	0.598333333	0.423495886
SVM	Kernel=linear,C=0.01,Gamma=auto,Degree=3	AML	Annotated	0.07	0.064879565	0.07	0.067015364	0.732	0.621666667	0.09486833	0.089616522	0.09486833	0.050484475	0.091291937	0.105493549	0.099085323	0.378333333	0.099085323
SVM	Kernel=linear,C=0.01,Gamma=auto,Degree=3	B-ALL	Annotated	0.16	0.11934523	0.16	0.130292576	0.736	0.64	0.16465452	0.132830235	0.16465452	0.091745049	0.140719873	0.164870319	0.137706075	0.36	0.137706075
SVM	Kernel=linear,C=0.01,Gamma=auto,Degree=3	CLL	Annotated	0.06	0.108333333	0.06	0.068907563	0.872727273	0.805	0.134989712	0.314392418	0.134989712	0.125837472	0.180397376	0.103563682	0.098773341	0.195	0.098773341
SVM	Kernel=linear,C=0.01,Gamma=auto,Degree=3	CML	Annotated	0.04	0.066666667	0.04	0.05	0.64	0.59	0.126491106	0.210818511	0.126491106	0.105409255	0.158113883	0.443609868	0.409621927	0.41	0.409621927
SVM	Kernel=linear,C=0.01,Gamma=auto,Degree=3	CMML	Annotated	0.06	0.031578947	0.06	0.04137931	0.84	0.71	0.134989712	0.071047217	0.134989712	0.053341563	0.093096353	0.102415277	0.070360623	0.29	0.070360623
SVM	Kernel=linear,C=0.01,Gamma=auto,Degree=3	MDS	Annotated	0.26	0.37375	0.26	0.287643468	0.884	0.78	0.313404247	0.409964853	0.313404247	0.227158081	0.31146725	0.10189319	0.118321596	0.22	0.118321596
SVM	Kernel=linear,C=0.01,Gamma=auto,Degree=3	PMF	Annotated	0.01	0.05	0.01	0.016666667	0.636	0.531666667	0.031622777	0.158113883	0.031622777	0.028747979	0.052704628	0.442598388	0.370306013	0.468333333	0.370306013
SVM	Kernel=linear,C=0.1,Gamma=auto,Degree=3	AML	Annotated	0.07	0.064879565	0.07	0.067015364	0.732	0.621666667	0.09486833	0.089616522	0.09486833	0.050484475	0.091291937	0.105493549	0.099085323	0.378333333	0.099085323
SVM	Kernel=linear,C=0.1,Gamma=auto,Degree=3	B-ALL	Annotated	0.16	0.11934523	0.16	0.130292576	0.736	0.64	0.16465452	0.132830235	0.16465452	0.091745049	0.140719873	0.164870319	0.137706075	0.36	0.137706075
SVM	Kernel=linear,C=0.1,Gamma=auto,Degree=3	CLL	Annotated	0.06	0.108333333	0.06	0.068907563	0.872727273	0.805	0.134989712	0.314392418	0.134989712	0.125837472	0.180397376	0.103563682	0.098773341	0.195	0.098773341
SVM	Kernel=linear,C=0.1,Gamma=auto,Degree=3	CML	Annotated	0.04	0.066666667	0.04	0.05	0.64	0.59	0.126491106	0.210818511	0.126491106	0.105409255	0.158113883	0.443609868	0.409621927	0.41	0.409621927
SVM	Kernel=linear,C=0.1,Gamma=auto,Degree=3	CMML	Annotated	0.06	0.031578947	0.06	0.04137931	0.84	0.71	0.134989712	0.071047217	0.134989712	0.053341563	0.093096353	0.102415277	0.070360623	0.29	0.070360623
SVM	Kernel=linear,C=0.1,Gamma=auto,Degree=3	MDS	Annotated	0.26	0.37375	0.26	0.287643468	0.884	0.78	0.313404247	0.409964853	0.313404247	0.227158081	0.31146725	0.10189319	0.118321596	0.22	0.118321596
SVM	Kernel=linear,C=0.1,Gamma=auto,Degree=3	PMF	Annotated	0.01	0.05	0.01	0.016666667	0.636	0.531666667	0.031622777	0.158113883	0.031622777	0.028747979	0.052704628	0.442598388	0.370306013	0.468333333	0.370306013
SVM	Kernel=linear,C=1,Gamma=auto,Degree=3	AML	Annotated	0.07	0.064879565	0.07	0.067015364	0.732	0.621666667	0.09486833	0.089616522	0.09486833	0.050484475	0.091291937	0.105493549	0.099085323	0.378333333	0.099085323
SVM	Kernel=linear,C=1,Gamma=auto,Degree=3	B-ALL	Annotated	0.16	0.11934523	0.16	0.130292576	0.736	0.64	0.16465452	0.132830235	0.16465452	0.091745049	0.140719873	0.164870319	0.137706075	0.36	0.137706075
SVM	Kernel=linear,C=1,Gamma=auto,Degree=3	CLL	Annotated	0.06	0.108333333	0.06	0.068907563	0.872727273	0.805	0.134989712	0.314392418	0.134989712	0.125837472	0.180397376	0.103563682	0.098773341	0.195	0.098773341
SVM	Kernel=linear,C=1,Gamma=auto,Degree=3	CML	Annotated	0.04	0.066666667	0.04	0.05	0.64	0.59	0.126491106	0.210818511	0.126491106	0.105409255	0.158113883	0.443609868	0.409621927	0.41	0.409621927
SVM	Kernel=linear,C=1,Gamma=auto,Degree=3	CMML	Annotated	0.06	0.031578947	0.06	0.04137931	0.84	0.71	0.134989712	0.071047217	0.134989712	0.053341563	0.093096353	0.102415277	0.070360623	0.29	0.070360623
SVM	Kernel=linear,C=1,Gamma=auto,Degree=3	MDS	Annotated	0.26	0.37375	0.26	0.287643468	0.884	0.78	0.313404247	0.409964853	0.313404247	0.227158081	0.31146725	0.10189319	0.118321596	0.22	0.118321596
SVM	Kernel=linear,C=1,Gamma=auto,Degree=3	PMF	Annotated	0.01	0.05	0.01	0.016666667	0.636	0.531666667	0.031622777	0.158113883	0.031622777	0.028747979	0.052704628	0.442598388	0.370306013	0.468333333	0.370306013
SVM	Kernel=poly,C=0.01,Gamma=auto,Degree=3	AML	Annotated	0.12	0.078689655	0.12	0.085825253	0.718	0.618333333	0.198885785	0.139865441	0.198885785	0.081322982	0.135641668	0.140301263	0.110958228	0.381666667	0.110958228
SVM	Kernel=poly,C=0.01,Gamma=auto,Degree=3	B-ALL	Annotated	0.22	0.201203704	0.22	0.192025711	0.802	0.705	0.229975844	0.19959285	0.229975844	0.120198548	0.182038054	0.141248402	0.115483418	0.295	0.115483418
SVM	Kernel=poly,C=0.01,Gamma=auto,Degree=3	CLL	Annotated	0.04	0.027777778	0.04	0.032467532	0.825454545	0.76	0.084327404	0.060006858	0.084327404	0.03769318	0.069060849	0.293698746	0.270025147	0.24	0.270025147
SVM	Kernel=poly,C=0.01,Gamma=auto,Degree=3	CML	Annotated	0	0	0	0	0.732727273	0.671666667	0	0	0	0	0	0.39212168	0.359444874	0.328333333	0.359444874
SVM	Kernel=poly,C=0.01,Gamma=auto,Degree=3	CMML	Annotated	0.11	0.187199582	0.11	0.115315934	0.66	0.568333333	0.144913767	0.325011492	0.144913767	0.122564553	0.177210292	0.386436713	0.329557316	0.431666667	0.329557316
SVM	Kernel=poly,C=0.01,Gamma=auto,Degree=3	MDS	Annotated	0.2	0.131826923	0.2	0.150948718	0.772	0.676666667	0.262466929	0.16100651	0.262466929	0.117241928	0.186518603	0.137339806	0.114987922	0.323333333	0.114987922
SVM	Kernel=poly,C=0.01,Gamma=auto,Degree=3	PMF	Annotated	0.03	0.033333333	0.03	0.031578947	0.844	0.708333333	0.09486833	0.105409255	0.09486833	0.059292706	0.0998614	0.297515639	0.24910333	0.291666667	0.24910333
SVM	Kernel=poly,C=0.1,Gamma=auto,Degree=3	AML	Annotated	0.12	0.078689655	0.12	0.085825253	0.718	0.618333333	0.198885785	0.139865441	0.198885785	0.081322982	0.135641668	0.140301263	0.110958228	0.381666667	0.110958228
SVM	Kernel=poly,C=0.1,Gamma=auto,Degree=3	B-ALL	Annotated	0.22	0.201203704	0.22	0.192025711	0.802	0.705	0.229975844	0.19959285	0.229975844	0.120198548	0.182038054	0.141248402	0.115483418	0.295	0.115483418
SVM	Kernel=poly,C=0.1,Gamma=auto,Degree=3	CLL	Annotated	0.04	0.027777778	0.04	0.032467532	0.825454545	0.76	0.084327404	0.060006858	0.084327404	0.03769318	0.069060849	0.293698746	0.270025147	0.24	0.270025147
SVM	Kernel=poly,C=0.1,Gamma=auto,Degree=3	CML	Annotated	0	0	0	0	0.732727273	0.671666667	0	0	0	0	0	0.39212168	0.359444874	0.328333333	0.359444874
SVM	Kernel=poly,C=0.1,Gamma=auto,Degree=3	CMML	Annotated	0.11	0.187199582	0.11	0.115315934	0.66	0.568333333	0.144913767	0.325011492	0.144913767	0.122564553	0.177210292	0.386436713	0.329557316	0.431666667	0.329557316
SVM	Kernel=poly,C=0.1,Gamma=auto,Degree=3	MDS	Annotated	0.2	0.131826923	0.2	0.150948718	0.772	0.676666667	0.262466929	0.16100651	0.262466929	0.117241928	0.186518603	0.137339806	0.114987922	0.323333333	0.114987922
SVM	Kernel=poly,C=0.1,Gamma=auto,Degree=3	PMF	Annotated	0.03	0.033333333	0.03	0.031578947	0.844	0.708333333	0.09486833	0.105409255	0.09486833	0.059292706	0.0998614	0.297515639	0.24910333	0.291666667	0.24910333
SVM	Kernel=poly,C=1,Gamma=auto,Degree=3	AML	Annotated	0.12	0.078689655	0.12	0.085825253	0.718	0.618333333	0.198885785	0.139865441	0.198885785	0.081322982	0.135641668	0.140301263	0.110958228	0.381666667	0.110958228
SVM	Kernel=poly,C=1,Gamma=auto,Degree=3	B-ALL	Annotated	0.22	0.201203704	0.22	0.192025711	0.802	0.705	0.229975844	0.19959285	0.229975844	0.120198548	0.182038054	0.141248402	0.115483418	0.295	0.115483418
SVM	Kernel=poly,C=1,Gamma=auto,Degree=3	CLL	Annotated	0.04	0.027777778	0.04	0.032467532	0.825454545	0.76	0.084327404	0.060006858	0.084327404	0.03769318	0.069060849	0.293698746	0.270025147	0.24	0.270025147
SVM	Kernel=poly,C=1,Gamma=auto,Degree=3	CML	Annotated	0	0	0	0	0.732727273	0.671666667	0	0	0	0	0	0.39212168	0.359444874	0.328333333	0.359444874
SVM	Kernel=poly,C=1,Gamma=auto,Degree=3	CMML	Annotated	0.11	0.187199582	0.11	0.115315934	0.66	0.568333333	0.144913767	0.325011492	0.144913767	0.122564553	0.177210292	0.386436713	0.329557316	0.431666667	0.329557316
SVM	Kernel=poly,C=1,Gamma=auto,Degree=3	MDS	Annotated	0.2	0.131826923	0.2	0.150948718	0.772	0.676666667	0.262466929	0.16100651	0.262466929	0.117241928	0.186518603	0.137339806	0.114987922	0.323333333	0.114987922
SVM	Kernel=poly,C=1,Gamma=auto,Degree=3	PMF	Annotated	0.03	0.033333333	0.03	0.031578947	0.844	0.708333333	0.09486833	0.105409255	0.09486833	0.059292706	0.0998614	0.297515639	0.24910333	0.291666667	0.24910333
SVM	Kernel=rbf,C=0.01,Gamma=auto,Degree=3	AML	Annotated	0.28	0.047175141	0.28	0.080745342	0.382	0.365	0.451663592	0.076056404	0.451663592	0.075277265	0.130188074	0.494004049	0.376996742	0.635	0.376996742
SVM	Kernel=rbf,C=0.01,Gamma=auto,Degree=3	B-ALL	Annotated	0.2	0.131920904	0.2	0.072840203	0.198	0.198333333	0.39721251	0.312163722	0.39721251	0.069054461	0.120040031	0.417447269	0.340972647	0.801666667	0.340972647
SVM	Kernel=rbf,C=0.01,Gamma=auto,Degree=3	CLL	Annotated	0	0	0	0	0	0	0	0	0	0	0	0	0	1	0
SVM	Kernel=rbf,C=0.01,Gamma=auto,Degree=3	CML	Annotated	0	0	0	0	0	0	0	0	0	0	0	0	0	1	0
SVM	Kernel=rbf,C=0.01,Gamma=auto,Degree=3	CMML	Annotated	0	0	0	0	0.098	0.081666667	0	0	0	0	0	0.309903211	0.258252676	0.918333333	0.258252676
SVM	Kernel=rbf,C=0.01,Gamma=auto,Degree=3	MDS	Annotated	0.4	0.071080805	0.4	0.120646851	0.322	0.335	0.516397779	0.09208381	0.516397779	0.09208381	0.156140015	0.457476168	0.348758822	0.665	0.348758822
SVM	Kernel=rbf,C=0.01,Gamma=auto,Degree=3	PMF	Annotated	0.11	0.050574713	0.11	0.04479638	0.198	0.183333333	0.314289322	0.113166353	0.314289322	0.057860273	0.100059245	0.407098132	0.339571262	0.816666667	0.339571262
SVM	Kernel=rbf,C=0.1,Gamma=auto,Degree=3	AML	Annotated	0.3	0.05	0.3	0.085714286	0.386	0.371666667	0.483045892	0.080507649	0.483045892	0.080507649	0.138013112	0.498624775	0.378679479	0.628333333	0.378679479
SVM	Kernel=rbf,C=0.1,Gamma=auto,Degree=3	B-ALL	Annotated	0.2	0.131920904	0.2	0.072840203	0.198	0.198333333	0.39721251	0.312163722	0.39721251	0.069054461	0.120040031	0.417447269	0.340972647	0.801666667	0.340972647
SVM	Kernel=rbf,C=0.1,Gamma=auto,Degree=3	CLL	Annotated	0	0	0	0	0	0	0	0	0	0	0	0	0	1	0
SVM	Kernel=rbf,C=0.1,Gamma=auto,Degree=3	CML	Annotated	0	0	0	0	0	0	0	0	0	0	0	0	0	1	0
SVM	Kernel=rbf,C=0.1,Gamma=auto,Degree=3	CMML	Annotated	0	0	0	0	0.098	0.081666667	0	0	0	0	0	0.309903211	0.258252676	0.918333333	0.258252676
SVM	Kernel=rbf,C=0.1,Gamma=auto,Degree=3	MDS	Annotated	0.4	0.069991481	0.4	0.119109966	0.12	0.166666667	0.516397779	0.090491491	0.516397779	0.090491491	0.153933749	0.305068298	0.253006612	0.833333333	0.253006612
SVM	Kernel=rbf,C=0.1,Gamma=auto,Degree=3	PMF	Annotated	0.1	0.017241379	0.1	0.029411765	0.198	0.181666667	0.316227766	0.054522029	0.316227766	0.054522029	0.093008166	0.407098132	0.336140954	0.818333333	0.336140954
SVM	Kernel=rbf,C=1,Gamma=auto,Degree=3	AML	Annotated	0.21	0.17038664	0.21	0.152436735	0.746	0.656666667	0.23781412	0.252126099	0.23781412	0.111337643	0.178233113	0.309558826	0.23150074	0.343333333	0.23150074
SVM	Kernel=rbf,C=1,Gamma=auto,Degree=3	B-ALL	Annotated	0.19	0.244012378	0.19	0.144261355	0.68	0.598333333	0.233095116	0.294544849	0.233095116	0.058251805	0.100091651	0.393163805	0.314117419	0.401666667	0.314117419
SVM	Kernel=rbf,C=1,Gamma=auto,Degree=3	CLL	Annotated	0	0	0	0	0.294545455	0.27	0	0	0	0	0	0.474263239	0.434741302	0.73	0.434741302
SVM	Kernel=rbf,C=1,Gamma=auto,Degree=3	CML	Annotated	0	0	0	0	0	0	0	0	0	0	0	0	0	1	0
SVM	Kernel=rbf,C=1,Gamma=auto,Degree=3	CMML	Annotated	0.09	0.06831219	0.09	0.046381777	0.626	0.536666667	0.172884033	0.156461183	0.172884033	0.04103136	0.075490566	0.452945913	0.365722691	0.463333333	0.365722691
SVM	Kernel=rbf,C=1,Gamma=auto,Degree=3	MDS	Annotated	0.24	0.055454545	0.24	0.090060606	0.72	0.64	0.394968353	0.090422943	0.394968353	0.087286713	0.147086302	0.296198132	0.184290431	0.36	0.184290431
SVM	Kernel=rbf,C=1,Gamma=auto,Degree=3	PMF	Annotated	0.03	0.036363636	0.03	0.029651163	0.686	0.576666667	0.067494856	0.104778202	0.067494856	0.044965763	0.078790451	0.406617483	0.339680314	0.423333333	0.339680314
MLP	LayerSize=200,Solver=adam,LearningRate=adaptive,Activation=relu	AML	Annotated	0.11	0.058437761	0.11	0.07625139	0.676	0.581666667	0.172884033	0.093413478	0.172884033	0.072125929	0.121121454	0.159387717	0.137985954	0.418333333	0.137985954
MLP	LayerSize=200,Solver=adam,LearningRate=adaptive,Activation=relu	B-ALL	Annotated	0.14	0.125694444	0.14	0.119987031	0.806	0.695	0.183787317	0.159653434	0.183787317	0.098266838	0.156821063	0.160013888	0.129588618	0.305	0.129588618
MLP	LayerSize=200,Solver=adam,LearningRate=adaptive,Activation=relu	CLL	Annotated	0.1	0.033333333	0.1	0.05	0.336363636	0.316666667	0.316227766	0.105409255	0.316227766	0.105409255	0.158113883	0.443067196	0.416925845	0.683333333	0.416925845
MLP	LayerSize=200,Solver=adam,LearningRate=adaptive,Activation=relu	CML	Annotated	0.04	0.02	0.04	0.026666667	0.58	0.535	0.126491106	0.063245553	0.126491106	0.048650426	0.084327404	0.406236959	0.375026748	0.465	0.375026748
MLP	LayerSize=200,Solver=adam,LearningRate=adaptive,Activation=relu	CMML	Annotated	0.03	0.122916667	0.03	0.038374126	0.774	0.65	0.048304589	0.312800781	0.048304589	0.036168331	0.066561814	0.29605555	0.248576192	0.35	0.248576192
MLP	LayerSize=200,Solver=adam,LearningRate=adaptive,Activation=relu	MDS	Annotated	0.19	0.146142191	0.19	0.160692892	0.648	0.571666667	0.255821118	0.196817874	0.255821118	0.141590134	0.211695789	0.349628374	0.310321418	0.428333333	0.310321418
MLP	LayerSize=200,Solver=adam,LearningRate=adaptive,Activation=relu	PMF	Annotated	0	0	0	0	0.606	0.505	0	0	0	0	0	0.429682053	0.358068377	0.495	0.358068377
MLP	LayerSize=200,Solver=lbfgs,LearningRate=constant,Activation=logistic	AML	Annotated	0.14	0.096179788	0.14	0.109922967	0.76	0.656666667	0.114017543	0.064871476	0.114017543	0.04322271	0.077615645	0.092736185	0.065192024	0.343333333	0.065192024
MLP	LayerSize=200,Solver=lbfgs,LearningRate=constant,Activation=logistic	B-ALL	Annotated	0.18	0.090028101	0.18	0.117310518	0.68	0.596666667	0.14832397	0.053789737	0.14832397	0.043122303	0.077485434	0.104880885	0.066038709	0.403333333	0.066038709
MLP	LayerSize=200,Solver=lbfgs,LearningRate=constant,Activation=logistic	CLL	Annotated	0.16	0.25	0.16	0.19047619	0.781818182	0.73	0.260768096	0.353553391	0.260768096	0.217306747	0.293543524	0.437120556	0.408826233	0.27	0.408826233
MLP	LayerSize=200,Solver=lbfgs,LearningRate=constant,Activation=logistic	CML	Annotated	0	0	0	0	0.392727273	0.36	0	0	0	0	0	0.537763966	0.492950302	0.64	0.492950302
MLP	LayerSize=200,Solver=lbfgs,LearningRate=constant,Activation=logistic	CMML	Annotated	0.1	0.04962963	0.1	0.063243243	0.632	0.543333333	0.173205081	0.070057785	0.173205081	0.053427837	0.095852638	0.387195041	0.322016218	0.456666667	0.322016218
MLP	LayerSize=200,Solver=lbfgs,LearningRate=constant,Activation=logistic	MDS	Annotated	0.14	0.127192982	0.14	0.129702194	0.784	0.676666667	0.207364414	0.175548211	0.207364414	0.123270959	0.188997035	0.102371871	0.104482853	0.323333333	0.104482853
MLP	LayerSize=200,Solver=lbfgs,LearningRate=constant,Activation=logistic	PMF	Annotated	0.04	0.1	0.04	0.057142857	0.908	0.763333333	0.089442719	0.223606798	0.089442719	0.074535599	0.127775313	0.064187226	0.061689185	0.236666667	0.061689185
MLP	LayerSize=200,Solver=lbfgs,LearningRate=constant,Activation=relu	AML	Annotated	0.09	0.054746739	0.09	0.066245211	0.714	0.61	0.110050493	0.074821018	0.110050493	0.047371682	0.085428198	0.127906216	0.103399023	0.39	0.103399023
MLP	LayerSize=200,Solver=lbfgs,LearningRate=constant,Activation=relu	B-ALL	Annotated	0.23	0.155760281	0.23	0.171523109	0.728	0.645	0.221359436	0.176467406	0.221359436	0.109914043	0.168731969	0.152956058	0.12498148	0.355	0.12498148
MLP	LayerSize=200,Solver=lbfgs,LearningRate=constant,Activation=relu	CLL	Annotated	0.06	0.1	0.06	0.075	0.765454545	0.706666667	0.18973666	0.316227766	0.18973666	0.18973666	0.237170825	0.405331775	0.375088467	0.293333333	0.375088467
MLP	LayerSize=200,Solver=lbfgs,LearningRate=constant,Activation=relu	CML	Annotated	0.02	0.014285714	0.02	0.016666667	0.741818182	0.681666667	0.063245553	0.045175395	0.063245553	0.028747979	0.052704628	0.395084583	0.362897292	0.318333333	0.362897292
MLP	LayerSize=200,Solver=lbfgs,LearningRate=constant,Activation=relu	CMML	Annotated	0.03	0.03004902	0.03	0.026623094	0.75	0.63	0.048304589	0.063391975	0.048304589	0.024797385	0.046710768	0.294882274	0.245175674	0.37	0.245175674
MLP	LayerSize=200,Solver=lbfgs,LearningRate=constant,Activation=relu	MDS	Annotated	0.25	0.246454545	0.25	0.225809524	0.816	0.721666667	0.327448045	0.297641309	0.327448045	0.219745432	0.290540699	0.145082352	0.143597947	0.278333333	0.143597947
MLP	LayerSize=200,Solver=lbfgs,LearningRate=constant,Activation=relu	PMF	Annotated	0.02	0.066666667	0.02	0.029166667	0.926	0.775	0.042163702	0.161015297	0.042163702	0.033707723	0.062268088	0.059665736	0.051068823	0.225	0.051068823
NB		AML	Annotated	0.37	0.135644308	0.37	0.194378561	0.53	0.503333333	0.309300286	0.095810058	0.309300286	0.095338494	0.14531892	0.164721988	0.147572957	0.496666667	0.147572957
NB		B-ALL	Annotated	0.62	0.248825239	0.62	0.345741827	0.624	0.623333333	0.342539535	0.165876729	0.342539535	0.172033748	0.207920943	0.201946087	0.156583902	0.376666667	0.156583902
NB		CLL	Annotated	0	0	0	0	0.098181818	0.09	0	0	0	0	0	0.31047817	0.284604989	0.91	0.284604989
NB		CML	Annotated	0	0	0	0	0	0	0	0	0	0	0	0	0	1	0
NB		CMML	Annotated	0.01	0.033333333	0.01	0.015384615	0.578	0.483333333	0.031622777	0.105409255	0.031622777	0.026352314	0.048650426	0.497679058	0.416184907	0.516666667	0.416184907
NB		MDS	Annotated	0.16	0.246666667	0.16	0.163070707	0.922	0.795	0.313404247	0.422865008	0.313404247	0.265646196	0.311066401	0.073303024	0.082794555	0.205	0.082794555
NB		PMF	Annotated	0	0	0	0	0.28	0.233333333	0	0	0	0	0	0.45245012	0.377041767	0.766666667	0.377041767
RF	NTree=1000,MaxNumberFeatures=sauto,MinsampleLeaf=1	AML	Annotated	0.65	0.241192122	0.65	0.348518066	0.596	0.605	0.299072641	0.101745557	0.299072641	0.112975571	0.150121262	0.113841996	0.103055181	0.395	0.103055181
RF	NTree=1000,MaxNumberFeatures=sauto,MinsampleLeaf=1	B-ALL	Annotated	0.32	0.140293554	0.32	0.190585895	0.608	0.56	0.297396107	0.127022869	0.297396107	0.104154527	0.167628388	0.133066399	0.119979422	0.44	0.119979422
RF	NTree=1000,MaxNumberFeatures=sauto,MinsampleLeaf=1	CLL	Annotated	0.06	0.2	0.06	0.09047619	0.2	0.188333333	0.134989712	0.421637021	0.134989712	0.134989712	0.198824969	0.421637021	0.397060962	0.811666667	0.397060962
RF	NTree=1000,MaxNumberFeatures=sauto,MinsampleLeaf=1	CML	Annotated	0.04	0.1	0.04	0.057142857	0.196363636	0.183333333	0.126491106	0.316227766	0.126491106	0.126491106	0.180701581	0.414059613	0.386819893	0.816666667	0.386819893
RF	NTree=1000,MaxNumberFeatures=sauto,MinsampleLeaf=1	CMML	Annotated	0.16	0.335	0.16	0.197106227	0.756	0.656666667	0.27968236	0.446000747	0.27968236	0.257200451	0.295109425	0.401530406	0.353832631	0.343333333	0.353832631
RF	NTree=1000,MaxNumberFeatures=sauto,MinsampleLeaf=1	MDS	Annotated	0.1	0.300277778	0.1	0.11923813	0.814	0.695	0.124721913	0.398970834	0.124721913	0.082134914	0.132732388	0.298894259	0.25410822	0.305	0.25410822
RF	NTree=1000,MaxNumberFeatures=sauto,MinsampleLeaf=1	PMF	Annotated	0	0	0	0	0.286	0.238333333	0	0	0	0	0	0.460728891	0.383940743	0.761666667	0.383940743
RF	NTree=500,MaxNumberFeatures=sauto,MinsampleLeaf=1	AML	Annotated	0.74	0.231053667	0.74	0.34663679	0.508	0.546666667	0.275680975	0.062779921	0.275680975	0.066981293	0.096322849	0.119331471	0.086709391	0.453333333	0.086709391
RF	NTree=500,MaxNumberFeatures=sauto,MinsampleLeaf=1	B-ALL	Annotated	0.33	0.196017941	0.33	0.231294221	0.666	0.61	0.262678511	0.157523133	0.262678511	0.11003267	0.166872664	0.174623404	0.151576082	0.39	0.151576082
RF	NTree=500,MaxNumberFeatures=sauto,MinsampleLeaf=1	CLL	Annotated	0.1	0.2	0.1	0.122222222	0.2	0.191666667	0.253859104	0.421637021	0.253859104	0.253859104	0.289031304	0.421637021	0.404240639	0.808333333	0.404240639
RF	NTree=500,MaxNumberFeatures=sauto,MinsampleLeaf=1	CML	Annotated	0	0	0	0	0	0	0	0	0	0	0	0	0	1	0
RF	NTree=500,MaxNumberFeatures=sauto,MinsampleLeaf=1	CMML	Annotated	0.12	0.25	0.12	0.144736842	0.758	0.651666667	0.282055944	0.424918293	0.282055944	0.282142205	0.303114991	0.402376275	0.351491531	0.348333333	0.351491531
RF	NTree=500,MaxNumberFeatures=sauto,MinsampleLeaf=1	MDS	Annotated	0.07	0.17	0.07	0.093122711	0.744	0.631666667	0.08232726	0.208136944	0.08232726	0.060436562	0.106450655	0.394720717	0.334945177	0.368333333	0.334945177
RF	NTree=500,MaxNumberFeatures=sauto,MinsampleLeaf=1	PMF	Annotated	0	0	0	0	0.586	0.488333333	0	0	0	0	0	0.504385214	0.420321012	0.511666667	0.420321012
RF	NTree=750,MaxNumberFeatures=sauto,MinsampleLeaf=1	AML	Annotated	0.67	0.228984574	0.67	0.338705042	0.556	0.575	0.298328678	0.09219765	0.298328678	0.098484676	0.137694895	0.107414048	0.09436271	0.425	0.09436271
RF	NTree=750,MaxNumberFeatures=sauto,MinsampleLeaf=1	B-ALL	Annotated	0.3	0.158688862	0.3	0.200142319	0.642	0.585	0.278886676	0.149962333	0.278886676	0.115609792	0.179370875	0.145586935	0.139321548	0.415	0.139321548
RF	NTree=750,MaxNumberFeatures=sauto,MinsampleLeaf=1	CLL	Annotated	0.08	0.2	0.08	0.108333333	0.2	0.19	0.193218357	0.421637021	0.193218357	0.193218357	0.248607232	0.421637021	0.400632216	0.81	0.400632216
RF	NTree=750,MaxNumberFeatures=sauto,MinsampleLeaf=1	CML	Annotated	0.04	0.1	0.04	0.057142857	0.1	0.095	0.126491106	0.316227766	0.126491106	0.126491106	0.180701581	0.316227766	0.300416378	0.905	0.300416378
RF	NTree=750,MaxNumberFeatures=sauto,MinsampleLeaf=1	CMML	Annotated	0.15	0.329166667	0.15	0.176728827	0.752	0.651666667	0.306412939	0.425122531	0.306412939	0.307290805	0.30831533	0.400799202	0.353592672	0.348333333	0.353592672
RF	NTree=750,MaxNumberFeatures=sauto,MinsampleLeaf=1	MDS	Annotated	0.07	0.183241758	0.07	0.085152954	0.718	0.61	0.105934991	0.322157085	0.105934991	0.072451336	0.122822808	0.383139081	0.325671197	0.39	0.325671197
RF	NTree=750,MaxNumberFeatures=sauto,MinsampleLeaf=1	PMF	Annotated	0	0	0	0	0.382	0.318333333	0	0	0	0	0	0.493283781	0.411069818	0.681666667	0.411069818
SVM	Kernel=linear,C=0.01,Gamma=auto,Degree=3	AML	Annotated	0.08	0.067918193	0.08	0.072897164	0.72	0.613333333	0.113529242	0.096529185	0.113529242	0.058094786	0.102889658	0.09797959	0.095193111	0.386666667	0.095193111
SVM	Kernel=linear,C=0.01,Gamma=auto,Degree=3	B-ALL	Annotated	0.15	0.118053752	0.15	0.126970536	0.738	0.64	0.158113883	0.13420164	0.158113883	0.092249508	0.141441974	0.160402272	0.138376834	0.36	0.138376834
SVM	Kernel=linear,C=0.01,Gamma=auto,Degree=3	CLL	Annotated	0.06	0.1125	0.06	0.072527473	0.889090909	0.82	0.134989712	0.314300369	0.134989712	0.126307972	0.181841478	0.088014524	0.085634884	0.18	0.085634884
SVM	Kernel=linear,C=0.01,Gamma=auto,Degree=3	CML	Annotated	0.04	0.066666667	0.04	0.046753247	0.64	0.59	0.084327404	0.161015297	0.084327404	0.058373002	0.101561062	0.443858199	0.409471204	0.41	0.409471204
SVM	Kernel=linear,C=0.01,Gamma=auto,Degree=3	CMML	Annotated	0.06	0.029047619	0.06	0.039139785	0.838	0.708333333	0.134989712	0.064844718	0.134989712	0.049697441	0.087594929	0.120535841	0.084710837	0.291666667	0.084710837
SVM	Kernel=linear,C=0.01,Gamma=auto,Degree=3	MDS	Annotated	0.32	0.42	0.32	0.341162465	0.888	0.793333333	0.358391468	0.471522357	0.358391468	0.289200948	0.366326732	0.103365586	0.123278266	0.206666667	0.123278266
SVM	Kernel=linear,C=0.01,Gamma=auto,Degree=3	PMF	Annotated	0.01	0.1	0.01	0.018181818	0.638	0.533333333	0.031622777	0.316227766	0.031622777	0.031622777	0.057495957	0.443165382	0.370851539	0.466666667	0.370851539
SVM	Kernel=linear,C=0.1,Gamma=auto,Degree=3	AML	Annotated	0.08	0.067918193	0.08	0.072897164	0.72	0.613333333	0.113529242	0.096529185	0.113529242	0.058094786	0.102889658	0.09797959	0.095193111	0.386666667	0.095193111
SVM	Kernel=linear,C=0.1,Gamma=auto,Degree=3	B-ALL	Annotated	0.15	0.118053752	0.15	0.126970536	0.738	0.64	0.158113883	0.13420164	0.158113883	0.092249508	0.141441974	0.160402272	0.138376834	0.36	0.138376834
SVM	Kernel=linear,C=0.1,Gamma=auto,Degree=3	CLL	Annotated	0.06	0.1125	0.06	0.072527473	0.889090909	0.82	0.134989712	0.314300369	0.134989712	0.126307972	0.181841478	0.088014524	0.085634884	0.18	0.085634884
SVM	Kernel=linear,C=0.1,Gamma=auto,Degree=3	CML	Annotated	0.04	0.066666667	0.04	0.046753247	0.64	0.59	0.084327404	0.161015297	0.084327404	0.058373002	0.101561062	0.443858199	0.409471204	0.41	0.409471204
SVM	Kernel=linear,C=0.1,Gamma=auto,Degree=3	CMML	Annotated	0.06	0.029047619	0.06	0.039139785	0.838	0.708333333	0.134989712	0.064844718	0.134989712	0.049697441	0.087594929	0.120535841	0.084710837	0.291666667	0.084710837
SVM	Kernel=linear,C=0.1,Gamma=auto,Degree=3	MDS	Annotated	0.32	0.42	0.32	0.341162465	0.888	0.793333333	0.358391468	0.471522357	0.358391468	0.289200948	0.366326732	0.103365586	0.123278266	0.206666667	0.123278266
SVM	Kernel=linear,C=0.1,Gamma=auto,Degree=3	PMF	Annotated	0.01	0.1	0.01	0.018181818	0.638	0.533333333	0.031622777	0.316227766	0.031622777	0.031622777	0.057495957	0.443165382	0.370851539	0.466666667	0.370851539
SVM	Kernel=linear,C=1,Gamma=auto,Degree=3	AML	Annotated	0.08	0.067918193	0.08	0.072897164	0.72	0.613333333	0.113529242	0.096529185	0.113529242	0.058094786	0.102889658	0.09797959	0.095193111	0.386666667	0.095193111
SVM	Kernel=linear,C=1,Gamma=auto,Degree=3	B-ALL	Annotated	0.15	0.118053752	0.15	0.126970536	0.738	0.64	0.158113883	0.13420164	0.158113883	0.092249508	0.141441974	0.160402272	0.138376834	0.36	0.138376834
SVM	Kernel=linear,C=1,Gamma=auto,Degree=3	CLL	Annotated	0.06	0.1125	0.06	0.072527473	0.889090909	0.82	0.134989712	0.314300369	0.134989712	0.126307972	0.181841478	0.088014524	0.085634884	0.18	0.085634884
SVM	Kernel=linear,C=1,Gamma=auto,Degree=3	CML	Annotated	0.04	0.066666667	0.04	0.046753247	0.64	0.59	0.084327404	0.161015297	0.084327404	0.058373002	0.101561062	0.443858199	0.409471204	0.41	0.409471204
SVM	Kernel=linear,C=1,Gamma=auto,Degree=3	CMML	Annotated	0.06	0.029047619	0.06	0.039139785	0.838	0.708333333	0.134989712	0.064844718	0.134989712	0.049697441	0.087594929	0.120535841	0.084710837	0.291666667	0.084710837
SVM	Kernel=linear,C=1,Gamma=auto,Degree=3	MDS	Annotated	0.32	0.42	0.32	0.341162465	0.888	0.793333333	0.358391468	0.471522357	0.358391468	0.289200948	0.366326732	0.103365586	0.123278266	0.206666667	0.123278266
SVM	Kernel=linear,C=1,Gamma=auto,Degree=3	PMF	Annotated	0.01	0.1	0.01	0.018181818	0.638	0.533333333	0.031622777	0.316227766	0.031622777	0.031622777	0.057495957	0.443165382	0.370851539	0.466666667	0.370851539
SVM	Kernel=poly,C=0.01,Gamma=auto,Degree=3	AML	Annotated	0.07	0.058941059	0.07	0.058210784	0.714	0.606666667	0.125166556	0.135118347	0.125166556	0.069790137	0.116603101	0.152621536	0.128428296	0.393333333	0.128428296
SVM	Kernel=poly,C=0.01,Gamma=auto,Degree=3	B-ALL	Annotated	0.23	0.211447246	0.23	0.205191023	0.804	0.708333333	0.231180545	0.211222924	0.231180545	0.13101628	0.194879649	0.141672549	0.120505622	0.291666667	0.120505622
SVM	Kernel=poly,C=0.01,Gamma=auto,Degree=3	CLL	Annotated	0.08	0.075757576	0.08	0.073863636	0.792727273	0.733333333	0.13984118	0.138682123	0.13984118	0.078595208	0.131570867	0.298659386	0.276887462	0.266666667	0.276887462
SVM	Kernel=poly,C=0.01,Gamma=auto,Degree=3	CML	Annotated	0	0	0	0	0.910909091	0.835	0	0	0	0	0	0.086329073	0.079134984	0.165	0.079134984
SVM	Kernel=poly,C=0.01,Gamma=auto,Degree=3	CMML	Annotated	0.09	0.172790347	0.09	0.100797721	0.674	0.576666667	0.110050493	0.311324065	0.110050493	0.092299227	0.144205068	0.382744475	0.325481599	0.423333333	0.325481599
SVM	Kernel=poly,C=0.01,Gamma=auto,Degree=3	MDS	Annotated	0.14	0.136082251	0.14	0.117047364	0.792	0.683333333	0.18973666	0.164848817	0.18973666	0.07601351	0.127792951	0.153825298	0.124969132	0.316666667	0.124969132
SVM	Kernel=poly,C=0.01,Gamma=auto,Degree=3	PMF	Annotated	0	0	0	0	0.846	0.705	0	0	0	0	0	0.298894259	0.249078549	0.295	0.249078549
SVM	Kernel=poly,C=0.1,Gamma=auto,Degree=3	AML	Annotated	0.11	0.083908046	0.11	0.086261941	0.714	0.613333333	0.166332999	0.135588239	0.166332999	0.074098214	0.124120372	0.150273824	0.123927498	0.386666667	0.123927498
SVM	Kernel=poly,C=0.1,Gamma=auto,Degree=3	B-ALL	Annotated	0.21	0.204953704	0.21	0.186833404	0.802	0.703333333	0.233095116	0.221506483	0.233095116	0.124505701	0.188424972	0.144975094	0.120390312	0.296666667	0.120390312
SVM	Kernel=poly,C=0.1,Gamma=auto,Degree=3	CLL	Annotated	0.04	0.027777778	0.04	0.032467532	0.827272727	0.761666667	0.084327404	0.060006858	0.084327404	0.03769318	0.069060849	0.293830033	0.270122286	0.238333333	0.270122286
SVM	Kernel=poly,C=0.1,Gamma=auto,Degree=3	CML	Annotated	0	0	0	0	0.736363636	0.675	0	0	0	0	0	0.39410253	0.361260653	0.325	0.361260653
SVM	Kernel=poly,C=0.1,Gamma=auto,Degree=3	CMML	Annotated	0.11	0.170779221	0.11	0.114303788	0.66	0.568333333	0.144913767	0.311078866	0.144913767	0.122432844	0.176826115	0.383550663	0.327301914	0.431666667	0.327301914
SVM	Kernel=poly,C=0.1,Gamma=auto,Degree=3	MDS	Annotated	0.2	0.126942469	0.2	0.14930719	0.772	0.676666667	0.262466929	0.154152239	0.262466929	0.115809466	0.184835942	0.134064661	0.111443946	0.323333333	0.111443946
SVM	Kernel=poly,C=0.1,Gamma=auto,Degree=3	PMF	Annotated	0.02	0.025	0.02	0.022222222	0.836	0.7	0.063245553	0.079056942	0.063245553	0.039528471	0.070272837	0.294965158	0.246581567	0.3	0.246581567
SVM	Kernel=poly,C=1,Gamma=auto,Degree=3	AML	Annotated	0.12	0.078	0.12	0.085056022	0.716	0.616666667	0.198885785	0.139178347	0.198885785	0.080372028	0.134258405	0.148413836	0.116798867	0.383333333	0.116798867
SVM	Kernel=poly,C=1,Gamma=auto,Degree=3	B-ALL	Annotated	0.21	0.212314815	0.21	0.189394132	0.806	0.706666667	0.218326972	0.223206859	0.218326972	0.115039509	0.176782897	0.145464772	0.117903497	0.293333333	0.117903497
SVM	Kernel=poly,C=1,Gamma=auto,Degree=3	CLL	Annotated	0.04	0.027777778	0.04	0.032467532	0.825454545	0.76	0.084327404	0.060006858	0.084327404	0.03769318	0.069060849	0.293698746	0.270025147	0.24	0.270025147
SVM	Kernel=poly,C=1,Gamma=auto,Degree=3	CML	Annotated	0	0	0	0	0.732727273	0.671666667	0	0	0	0	0	0.39212168	0.359444874	0.328333333	0.359444874
SVM	Kernel=poly,C=1,Gamma=auto,Degree=3	CMML	Annotated	0.11	0.17030303	0.11	0.113777473	0.656	0.565	0.144913767	0.311251444	0.144913767	0.122477046	0.176863842	0.385838193	0.328994915	0.435	0.328994915
SVM	Kernel=poly,C=1,Gamma=auto,Degree=3	MDS	Annotated	0.2	0.131704374	0.2	0.150777778	0.77	0.675	0.262466929	0.160217962	0.262466929	0.116234013	0.18565278	0.142126704	0.119218132	0.325	0.119218132
SVM	Kernel=poly,C=1,Gamma=auto,Degree=3	PMF	Annotated	0.02	0.025	0.02	0.022222222	0.844	0.706666667	0.063245553	0.079056942	0.063245553	0.039528471	0.070272837	0.297664987	0.248725145	0.293333333	0.248725145
SVM	Kernel=rbf,C=0.01,Gamma=auto,Degree=3	AML	Annotated	0.29	0.113866494	0.29	0.13884837	0.554	0.51	0.33149493	0.175865534	0.33149493	0.102701058	0.164075453	0.400449747	0.304310595	0.49	0.304310595
SVM	Kernel=rbf,C=0.01,Gamma=auto,Degree=3	B-ALL	Annotated	0.29	0.162573954	0.29	0.176556607	0.672	0.608333333	0.321282154	0.135923199	0.321282154	0.102344302	0.158501003	0.352035352	0.277694432	0.391666667	0.277694432
SVM	Kernel=rbf,C=0.01,Gamma=auto,Degree=3	CLL	Annotated	0	0	0	0	0	0	0	0	0	0	0	0	0	1	0
SVM	Kernel=rbf,C=0.01,Gamma=auto,Degree=3	CML	Annotated	0	0	0	0	0	0	0	0	0	0	0	0	0	1	0
SVM	Kernel=rbf,C=0.01,Gamma=auto,Degree=3	CMML	Annotated	0.04	0.010526316	0.04	0.016666667	0.318	0.271666667	0.126491106	0.033287133	0.126491106	0.028747979	0.052704628	0.449933328	0.375569526	0.728333333	0.375569526
SVM	Kernel=rbf,C=0.01,Gamma=auto,Degree=3	MDS	Annotated	0.14	0.036700337	0.14	0.05625	0.622	0.541666667	0.327278339	0.077375173	0.327278339	0.069873329	0.11949692	0.415740304	0.328224742	0.458333333	0.328224742
SVM	Kernel=rbf,C=0.01,Gamma=auto,Degree=3	PMF	Annotated	0.17	0.053721613	0.17	0.080097202	0.52	0.461666667	0.29078438	0.086579233	0.29078438	0.074609322	0.129178548	0.427603139	0.352158249	0.538333333	0.352158249
SVM	Kernel=rbf,C=0.1,Gamma=auto,Degree=3	AML	Annotated	0.29	0.113866494	0.29	0.13884837	0.552	0.508333333	0.33149493	0.175865534	0.33149493	0.102701058	0.164075453	0.398240575	0.302586586	0.491666667	0.302586586
SVM	Kernel=rbf,C=0.1,Gamma=auto,Degree=3	B-ALL	Annotated	0.29	0.16250066	0.29	0.176478968	0.672	0.608333333	0.321282154	0.135872083	0.321282154	0.102262193	0.158378875	0.351529989	0.277249498	0.391666667	0.277249498
SVM	Kernel=rbf,C=0.1,Gamma=auto,Degree=3	CLL	Annotated	0	0	0	0	0	0	0	0	0	0	0	0	0	1	0
SVM	Kernel=rbf,C=0.1,Gamma=auto,Degree=3	CML	Annotated	0	0	0	0	0	0	0	0	0	0	0	0	0	1	0
SVM	Kernel=rbf,C=0.1,Gamma=auto,Degree=3	CMML	Annotated	0.04	0.010526316	0.04	0.016666667	0.318	0.271666667	0.126491106	0.033287133	0.126491106	0.028747979	0.052704628	0.449933328	0.375569526	0.728333333	0.375569526
SVM	Kernel=rbf,C=0.1,Gamma=auto,Degree=3	MDS	Annotated	0.14	0.036700337	0.14	0.05625	0.624	0.543333333	0.327278339	0.077375173	0.327278339	0.069873329	0.11949692	0.417058482	0.329252802	0.456666667	0.329252802
SVM	Kernel=rbf,C=0.1,Gamma=auto,Degree=3	PMF	Annotated	0.17	0.053721613	0.17	0.080097202	0.52	0.461666667	0.29078438	0.086579233	0.29078438	0.074609322	0.129178548	0.427603139	0.352158249	0.538333333	0.352158249
SVM	Kernel=rbf,C=1,Gamma=auto,Degree=3	AML	Annotated	0.18	0.125407542	0.18	0.136534629	0.728	0.636666667	0.18135294	0.117383478	0.18135294	0.069972892	0.117459246	0.166586647	0.131186419	0.363333333	0.131186419
SVM	Kernel=rbf,C=1,Gamma=auto,Degree=3	B-ALL	Annotated	0.21	0.1865	0.21	0.185089808	0.82	0.718333333	0.213177026	0.169610231	0.213177026	0.111925761	0.170775262	0.135318554	0.111236041	0.281666667	0.111236041
SVM	Kernel=rbf,C=1,Gamma=auto,Degree=3	CLL	Annotated	0.02	0.033333333	0.02	0.025	0.669090909	0.615	0.063245553	0.105409255	0.063245553	0.045175395	0.079056942	0.463293595	0.425894121	0.385	0.425894121
SVM	Kernel=rbf,C=1,Gamma=auto,Degree=3	CML	Annotated	0.02	0.008333333	0.02	0.011764706	0.747272727	0.686666667	0.063245553	0.026352314	0.063245553	0.019764235	0.037203267	0.397739249	0.364877791	0.313333333	0.364877791
SVM	Kernel=rbf,C=1,Gamma=auto,Degree=3	CMML	Annotated	0.06	0.26	0.06	0.091002331	0.83	0.701666667	0.06992059	0.355833225	0.06992059	0.062503393	0.108711944	0.301588388	0.256092431	0.298333333	0.256092431
SVM	Kernel=rbf,C=1,Gamma=auto,Degree=3	MDS	Annotated	0.31	0.252561095	0.31	0.224197154	0.754	0.68	0.317804972	0.320166628	0.317804972	0.14381401	0.20733926	0.150864177	0.114071669	0.32	0.114071669
SVM	Kernel=rbf,C=1,Gamma=auto,Degree=3	PMF	Annotated	0.1	0.069607843	0.1	0.079166667	0.836	0.713333333	0.188561808	0.116042986	0.188561808	0.084626298	0.140600733	0.125361699	0.098695191	0.286666667	0.098695191
RF	NTree=1000,MaxNumberFeatures=sauto,MinsampleLeaf=1	AML	Annotated	0.64	0.299487815	0.64	0.398630909	0.7	0.69	0.295145915	0.133018033	0.295145915	0.133150644	0.168435666	0.123648247	0.095645952	0.31	0.095645952
RF	NTree=1000,MaxNumberFeatures=sauto,MinsampleLeaf=1	B-ALL	Annotated	0.68	0.441385281	0.68	0.516533571	0.816	0.793333333	0.257336788	0.116740547	0.257336788	0.120778477	0.134608087	0.084221929	0.068583553	0.206666667	0.068583553
RF	NTree=1000,MaxNumberFeatures=sauto,MinsampleLeaf=1	CLL	Annotated	0	0	0	0	0.376363636	0.345	0	0	0	0	0	0.486213986	0.445696154	0.655	0.445696154
RF	NTree=1000,MaxNumberFeatures=sauto,MinsampleLeaf=1	CML	Annotated	0.02	0.1	0.02	0.033333333	0.1	0.093333333	0.063245553	0.316227766	0.063245553	0.063245553	0.105409255	0.316227766	0.295145915	0.906666667	0.295145915
RF	NTree=1000,MaxNumberFeatures=sauto,MinsampleLeaf=1	CMML	Annotated	0.57	0.494081197	0.57	0.500636011	0.87	0.82	0.312872001	0.234179154	0.312872001	0.21087035	0.240637444	0.098092926	0.089166234	0.18	0.089166234
RF	NTree=1000,MaxNumberFeatures=sauto,MinsampleLeaf=1	MDS	Annotated	0.19	0.389281046	0.19	0.211827042	0.932	0.808333333	0.251440296	0.415724091	0.251440296	0.153876998	0.222736733	0.061246315	0.049222348	0.191666667	0.049222348
RF	NTree=1000,MaxNumberFeatures=sauto,MinsampleLeaf=1	PMF	Annotated	0.02	0.036111111	0.02	0.02481203	0.63	0.528333333	0.042163702	0.082869077	0.042163702	0.028379415	0.053053566	0.436475785	0.365996863	0.471666667	0.365996863
RF	NTree=500,MaxNumberFeatures=sauto,MinsampleLeaf=1	AML	Annotated	0.68	0.31716385	0.68	0.424434962	0.708	0.703333333	0.285968141	0.131594199	0.285968141	0.131408938	0.170096283	0.104647557	0.089855852	0.296666667	0.089855852
RF	NTree=500,MaxNumberFeatures=sauto,MinsampleLeaf=1	B-ALL	Annotated	0.67	0.440654056	0.67	0.508405761	0.798	0.776666667	0.279085809	0.19030652	0.279085809	0.174880202	0.202781051	0.127349039	0.119979422	0.223333333	0.119979422
RF	NTree=500,MaxNumberFeatures=sauto,MinsampleLeaf=1	CLL	Annotated	0	0	0	0	0.478181818	0.438333333	0	0	0	0	0	0.504455811	0.462417827	0.561666667	0.462417827
RF	NTree=500,MaxNumberFeatures=sauto,MinsampleLeaf=1	CML	Annotated	0.04	0.1	0.04	0.057142857	0.1	0.095	0.126491106	0.316227766	0.126491106	0.126491106	0.180701581	0.316227766	0.300416378	0.905	0.300416378
RF	NTree=500,MaxNumberFeatures=sauto,MinsampleLeaf=1	CMML	Annotated	0.5	0.543190943	0.5	0.478033898	0.888	0.823333333	0.27080128	0.255642102	0.27080128	0.199382923	0.207515634	0.100752723	0.08134669	0.176666667	0.08134669
RF	NTree=500,MaxNumberFeatures=sauto,MinsampleLeaf=1	MDS	Annotated	0.22	0.389052288	0.22	0.235485494	0.84	0.736666667	0.282055944	0.380711123	0.282055944	0.176203736	0.240270575	0.299925917	0.262208098	0.263333333	0.262208098
RF	NTree=500,MaxNumberFeatures=sauto,MinsampleLeaf=1	PMF	Annotated	0.02	0.016666667	0.02	0.018181818	0.712	0.596666667	0.063245553	0.052704628	0.063245553	0.031622777	0.057495957	0.381016185	0.318542204	0.403333333	0.318542204
RF	NTree=750,MaxNumberFeatures=sauto,MinsampleLeaf=1	AML	Annotated	0.63	0.277612909	0.63	0.382484726	0.696	0.685	0.340098025	0.154282723	0.340098025	0.147994119	0.206190926	0.078202018	0.079134984	0.315	0.079134984
RF	NTree=750,MaxNumberFeatures=sauto,MinsampleLeaf=1	B-ALL	Annotated	0.65	0.381134593	0.65	0.469703072	0.782	0.76	0.283823106	0.141148362	0.283823106	0.142685946	0.173231102	0.08508819	0.085778929	0.24	0.085778929
RF	NTree=750,MaxNumberFeatures=sauto,MinsampleLeaf=1	CLL	Annotated	0	0	0	0	0.478181818	0.438333333	0	0	0	0	0	0.504237325	0.462217548	0.561666667	0.462217548
RF	NTree=750,MaxNumberFeatures=sauto,MinsampleLeaf=1	CML	Annotated	0.02	0.1	0.02	0.033333333	0.1	0.093333333	0.063245553	0.316227766	0.063245553	0.063245553	0.105409255	0.316227766	0.295145915	0.906666667	0.295145915
RF	NTree=750,MaxNumberFeatures=sauto,MinsampleLeaf=1	CMML	Annotated	0.53	0.512546842	0.53	0.492449933	0.882	0.823333333	0.316403399	0.297777564	0.316403399	0.267182671	0.283113535	0.103473024	0.102198065	0.176666667	0.102198065
RF	NTree=750,MaxNumberFeatures=sauto,MinsampleLeaf=1	MDS	Annotated	0.2	0.335833333	0.2	0.229444444	0.846	0.738333333	0.240370085	0.371517783	0.240370085	0.17275892	0.24486916	0.300968806	0.263294653	0.261666667	0.263294653
RF	NTree=750,MaxNumberFeatures=sauto,MinsampleLeaf=1	PMF	Annotated	0.02	0.018181818	0.02	0.019047619	0.826	0.691666667	0.063245553	0.057495957	0.063245553	0.033287133	0.06023386	0.294399577	0.245483901	0.308333333	0.245483901
SVM	Kernel=linear,C=0.01,Gamma=auto,Degree=3	AML	Annotated	0.42	0.390634921	0.42	0.360466392	0.828	0.76	0.274064064	0.264160242	0.274064064	0.132530675	0.18203541	0.111235486	0.091691916	0.24	0.091691916
SVM	Kernel=linear,C=0.01,Gamma=auto,Degree=3	B-ALL	Annotated	0.27	0.264309269	0.27	0.247840909	0.84	0.745	0.221359436	0.258125448	0.221359436	0.141989272	0.207305743	0.126491106	0.104541917	0.255	0.104541917
SVM	Kernel=linear,C=0.01,Gamma=auto,Degree=3	CLL	Annotated	0.2	0.197435897	0.2	0.183333333	0.836363636	0.783333333	0.339934634	0.35735287	0.339934634	0.264863518	0.316498764	0.298388694	0.28076175	0.216666667	0.28076175
SVM	Kernel=linear,C=0.01,Gamma=auto,Degree=3	CML	Annotated	0.04	0.015384615	0.04	0.022222222	0.825454545	0.76	0.126491106	0.048650426	0.126491106	0.039528471	0.070272837	0.294572888	0.269910822	0.24	0.269910822
SVM	Kernel=linear,C=0.01,Gamma=auto,Degree=3	CMML	Annotated	0.16	0.17218254	0.16	0.164177185	0.85	0.735	0.195505044	0.220623695	0.195505044	0.140629602	0.2064265	0.084459063	0.086584719	0.265	0.086584719
SVM	Kernel=linear,C=0.01,Gamma=auto,Degree=3	MDS	Annotated	0.3	0.23968254	0.3	0.236154564	0.81	0.725	0.336650165	0.185091057	0.336650165	0.153516493	0.20948124	0.110855261	0.095014619	0.275	0.095014619
SVM	Kernel=linear,C=0.01,Gamma=auto,Degree=3	PMF	Annotated	0.24	0.24957265	0.24	0.216081871	0.926	0.811666667	0.36270588	0.323807144	0.36270588	0.2288325	0.297053415	0.096171144	0.06138826	0.188333333	0.06138826
SVM	Kernel=linear,C=0.1,Gamma=auto,Degree=3	AML	Annotated	0.42	0.390634921	0.42	0.360466392	0.828	0.76	0.274064064	0.264160242	0.274064064	0.132530675	0.18203541	0.111235486	0.091691916	0.24	0.091691916
SVM	Kernel=linear,C=0.1,Gamma=auto,Degree=3	B-ALL	Annotated	0.27	0.264309269	0.27	0.247840909	0.84	0.745	0.221359436	0.258125448	0.221359436	0.141989272	0.207305743	0.126491106	0.104541917	0.255	0.104541917
SVM	Kernel=linear,C=0.1,Gamma=auto,Degree=3	CLL	Annotated	0.2	0.197435897	0.2	0.183333333	0.836363636	0.783333333	0.339934634	0.35735287	0.339934634	0.264863518	0.316498764	0.298388694	0.28076175	0.216666667	0.28076175
SVM	Kernel=linear,C=0.1,Gamma=auto,Degree=3	CML	Annotated	0.04	0.015384615	0.04	0.022222222	0.825454545	0.76	0.126491106	0.048650426	0.126491106	0.039528471	0.070272837	0.294572888	0.269910822	0.24	0.269910822
SVM	Kernel=linear,C=0.1,Gamma=auto,Degree=3	CMML	Annotated	0.16	0.17218254	0.16	0.164177185	0.85	0.735	0.195505044	0.220623695	0.195505044	0.140629602	0.2064265	0.084459063	0.086584719	0.265	0.086584719
SVM	Kernel=linear,C=0.1,Gamma=auto,Degree=3	MDS	Annotated	0.3	0.23968254	0.3	0.236154564	0.81	0.725	0.336650165	0.185091057	0.336650165	0.153516493	0.20948124	0.110855261	0.095014619	0.275	0.095014619
SVM	Kernel=linear,C=0.1,Gamma=auto,Degree=3	PMF	Annotated	0.24	0.24957265	0.24	0.216081871	0.926	0.811666667	0.36270588	0.323807144	0.36270588	0.2288325	0.297053415	0.096171144	0.06138826	0.188333333	0.06138826
SVM	Kernel=linear,C=1,Gamma=auto,Degree=3	AML	Annotated	0.42	0.390634921	0.42	0.360466392	0.828	0.76	0.274064064	0.264160242	0.274064064	0.132530675	0.18203541	0.111235486	0.091691916	0.24	0.091691916
SVM	Kernel=linear,C=1,Gamma=auto,Degree=3	B-ALL	Annotated	0.27	0.264309269	0.27	0.247840909	0.84	0.745	0.221359436	0.258125448	0.221359436	0.141989272	0.207305743	0.126491106	0.104541917	0.255	0.104541917
SVM	Kernel=linear,C=1,Gamma=auto,Degree=3	CLL	Annotated	0.2	0.197435897	0.2	0.183333333	0.836363636	0.783333333	0.339934634	0.35735287	0.339934634	0.264863518	0.316498764	0.298388694	0.28076175	0.216666667	0.28076175
SVM	Kernel=linear,C=1,Gamma=auto,Degree=3	CML	Annotated	0.04	0.015384615	0.04	0.022222222	0.825454545	0.76	0.126491106	0.048650426	0.126491106	0.039528471	0.070272837	0.294572888	0.269910822	0.24	0.269910822
SVM	Kernel=linear,C=1,Gamma=auto,Degree=3	CMML	Annotated	0.16	0.17218254	0.16	0.164177185	0.85	0.735	0.195505044	0.220623695	0.195505044	0.140629602	0.2064265	0.084459063	0.086584719	0.265	0.086584719
SVM	Kernel=linear,C=1,Gamma=auto,Degree=3	MDS	Annotated	0.3	0.23968254	0.3	0.236154564	0.81	0.725	0.336650165	0.185091057	0.336650165	0.153516493	0.20948124	0.110855261	0.095014619	0.275	0.095014619
SVM	Kernel=linear,C=1,Gamma=auto,Degree=3	PMF	Annotated	0.24	0.24957265	0.24	0.216081871	0.926	0.811666667	0.36270588	0.323807144	0.36270588	0.2288325	0.297053415	0.096171144	0.06138826	0.188333333	0.06138826
SVM	Kernel=poly,C=0.01,Gamma=auto,Degree=3	AML	Annotated	0.36	0.393690476	0.36	0.327904232	0.834	0.755	0.241292814	0.324932911	0.241292814	0.150951394	0.207685383	0.142688472	0.11890706	0.245	0.11890706
SVM	Kernel=poly,C=0.01,Gamma=auto,Degree=3	B-ALL	Annotated	0.13	0.138071895	0.13	0.115800866	0.758	0.653333333	0.17669811	0.163779513	0.17669811	0.083570815	0.130315294	0.281180053	0.239056789	0.346666667	0.239056789
SVM	Kernel=poly,C=0.01,Gamma=auto,Degree=3	CLL	Annotated	0.2	0.110952381	0.2	0.138205128	0.756363636	0.71	0.326598632	0.169448441	0.326598632	0.149174067	0.214856393	0.284422635	0.269567555	0.29	0.269567555
SVM	Kernel=poly,C=0.01,Gamma=auto,Degree=3	CML	Annotated	0.12	0.066666667	0.12	0.085067873	0.816363636	0.758333333	0.21499354	0.124536177	0.21499354	0.098898252	0.156234966	0.289954241	0.268540868	0.241666667	0.268540868
SVM	Kernel=poly,C=0.01,Gamma=auto,Degree=3	CMML	Annotated	0.19	0.31	0.19	0.204972887	0.908	0.788333333	0.159513148	0.193282241	0.159513148	0.087598066	0.138492009	0.075542483	0.048464063	0.211666667	0.048464063
SVM	Kernel=poly,C=0.01,Gamma=auto,Degree=3	MDS	Annotated	0.14	0.14539072	0.14	0.138127074	0.864	0.743333333	0.171269768	0.195521236	0.171269768	0.108538329	0.172871886	0.080443217	0.066295262	0.256666667	0.066295262
SVM	Kernel=poly,C=0.01,Gamma=auto,Degree=3	PMF	Annotated	0.34	0.241547619	0.34	0.272116713	0.85	0.765	0.371782493	0.229604183	0.371782493	0.191479712	0.268309316	0.086023253	0.072200852	0.235	0.072200852
SVM	Kernel=poly,C=0.1,Gamma=auto,Degree=3	AML	Annotated	0.37	0.360672952	0.37	0.327194828	0.804	0.731666667	0.254077853	0.297681287	0.254077853	0.159890757	0.213733303	0.146606048	0.130158972	0.268333333	0.130158972
SVM	Kernel=poly,C=0.1,Gamma=auto,Degree=3	B-ALL	Annotated	0.11	0.084197995	0.11	0.090492501	0.756	0.648333333	0.185292561	0.109185717	0.185292561	0.081704527	0.131784307	0.28640298	0.241452651	0.351666667	0.241452651
SVM	Kernel=poly,C=0.1,Gamma=auto,Degree=3	CLL	Annotated	0.14	0.116190476	0.14	0.126363636	0.681818182	0.636666667	0.211869981	0.163225241	0.211869981	0.117705545	0.183349611	0.375684255	0.353186552	0.363333333	0.353186552
SVM	Kernel=poly,C=0.1,Gamma=auto,Degree=3	CML	Annotated	0.18	0.105833333	0.18	0.13196764	0.909090909	0.848333333	0.319026296	0.195554372	0.319026296	0.193522637	0.24123763	0.051425948	0.051788983	0.151666667	0.051788983
SVM	Kernel=poly,C=0.1,Gamma=auto,Degree=3	CMML	Annotated	0.16	0.216587302	0.16	0.169909701	0.886	0.765	0.157762128	0.197896489	0.157762128	0.10538976	0.158733178	0.087964639	0.069588739	0.235	0.069588739
SVM	Kernel=poly,C=0.1,Gamma=auto,Degree=3	MDS	Annotated	0.14	0.114646465	0.14	0.123706995	0.84	0.723333333	0.206559112	0.170824411	0.206559112	0.11207975	0.180463549	0.085893992	0.073366996	0.276666667	0.073366996
SVM	Kernel=poly,C=0.1,Gamma=auto,Degree=3	PMF	Annotated	0.25	0.176865079	0.25	0.199232886	0.682	0.61	0.377859468	0.240738709	0.377859468	0.201521053	0.277465066	0.364837864	0.327278339	0.39	0.327278339
SVM	Kernel=poly,C=1,Gamma=auto,Degree=3	AML	Annotated	0.4	0.325229817	0.4	0.328868697	0.792	0.726666667	0.278886676	0.202488515	0.278886676	0.146941418	0.199441244	0.146424042	0.1255113	0.273333333	0.1255113
SVM	Kernel=poly,C=1,Gamma=auto,Degree=3	B-ALL	Annotated	0.11	0.086304777	0.11	0.088618376	0.754	0.646666667	0.185292561	0.114221171	0.185292561	0.08032311	0.129056698	0.284417533	0.238798432	0.353333333	0.238798432
SVM	Kernel=poly,C=1,Gamma=auto,Degree=3	CLL	Annotated	0.24	0.236507937	0.24	0.219047619	0.781818182	0.736666667	0.337309617	0.356383673	0.337309617	0.221693816	0.301336571	0.300107113	0.288118631	0.263333333	0.288118631
SVM	Kernel=poly,C=1,Gamma=auto,Degree=3	CML	Annotated	0.14	0.093928571	0.14	0.112051282	0.912727273	0.848333333	0.250333111	0.177744514	0.250333111	0.154455468	0.207662584	0.039089735	0.04116363	0.151666667	0.04116363
SVM	Kernel=poly,C=1,Gamma=auto,Degree=3	CMML	Annotated	0.15	0.214122807	0.15	0.159975369	0.89	0.766666667	0.158113883	0.188578334	0.158113883	0.098734111	0.151051394	0.08232726	0.063343079	0.233333333	0.063343079
SVM	Kernel=poly,C=1,Gamma=auto,Degree=3	MDS	Annotated	0.12	0.101313131	0.12	0.107343358	0.856	0.733333333	0.187379591	0.156458129	0.187379591	0.100880267	0.162849852	0.072907857	0.056108361	0.266666667	0.056108361
SVM	Kernel=poly,C=1,Gamma=auto,Degree=3	PMF	Annotated	0.25	0.193014505	0.25	0.197076023	0.678	0.606666667	0.377859468	0.237643237	0.377859468	0.190377962	0.265007832	0.369438012	0.327278339	0.393333333	0.327278339
SVM	Kernel=rbf,C=0.01,Gamma=auto,Degree=3	AML	Annotated	0.35	0.092907931	0.35	0.135919866	0.442	0.426666667	0.445346307	0.102601631	0.445346307	0.086962173	0.148216324	0.439944441	0.333629498	0.573333333	0.333629498
SVM	Kernel=rbf,C=0.01,Gamma=auto,Degree=3	B-ALL	Annotated	0.48	0.132126049	0.48	0.177612245	0.43	0.438333333	0.45411697	0.109535766	0.45411697	0.083147057	0.139465397	0.396344407	0.285563121	0.561666667	0.285563121
SVM	Kernel=rbf,C=0.01,Gamma=auto,Degree=3	CLL	Annotated	0	0	0	0	0	0	0	0	0	0	0	0	0	1	0
SVM	Kernel=rbf,C=0.01,Gamma=auto,Degree=3	CML	Annotated	0	0	0	0	0	0	0	0	0	0	0	0	0	1	0
SVM	Kernel=rbf,C=0.01,Gamma=auto,Degree=3	CMML	Annotated	0.12	0.02991453	0.12	0.047474747	0.436	0.383333333	0.315524255	0.07176434	0.315524255	0.070666865	0.11644673	0.424243117	0.3522415	0.616666667	0.3522415
SVM	Kernel=rbf,C=0.01,Gamma=auto,Degree=3	MDS	Annotated	0.02	0.1	0.02	0.033333333	0.39	0.328333333	0.063245553	0.316227766	0.063245553	0.063245553	0.105409255	0.50369744	0.424340447	0.671666667	0.424340447
SVM	Kernel=rbf,C=0.01,Gamma=auto,Degree=3	PMF	Annotated	0.02	0.1	0.02	0.033333333	0.1	0.086666667	0.063245553	0.316227766	0.063245553	0.063245553	0.105409255	0.316227766	0.274064064	0.913333333	0.274064064
SVM	Kernel=rbf,C=0.1,Gamma=auto,Degree=3	AML	Annotated	0.35	0.099173595	0.35	0.142527453	0.446	0.43	0.422295315	0.097073733	0.422295315	0.082216879	0.139941797	0.436251711	0.333592492	0.57	0.333592492
SVM	Kernel=rbf,C=0.1,Gamma=auto,Degree=3	B-ALL	Annotated	0.48	0.132098387	0.48	0.177645926	0.428	0.436666667	0.45411697	0.110153654	0.45411697	0.083978653	0.140550555	0.396226647	0.286399531	0.563333333	0.286399531
SVM	Kernel=rbf,C=0.1,Gamma=auto,Degree=3	CLL	Annotated	0	0	0	0	0	0	0	0	0	0	0	0	0	1	0
SVM	Kernel=rbf,C=0.1,Gamma=auto,Degree=3	CML	Annotated	0	0	0	0	0	0	0	0	0	0	0	0	0	1	0
SVM	Kernel=rbf,C=0.1,Gamma=auto,Degree=3	CMML	Annotated	0.12	0.030555556	0.12	0.048128342	0.44	0.386666667	0.315524255	0.072257826	0.315524255	0.070853755	0.116861201	0.425310344	0.353273929	0.613333333	0.353273929
SVM	Kernel=rbf,C=0.1,Gamma=auto,Degree=3	MDS	Annotated	0.02	0.1	0.02	0.033333333	0.39	0.328333333	0.063245553	0.316227766	0.063245553	0.063245553	0.105409255	0.50369744	0.424340447	0.671666667	0.424340447
SVM	Kernel=rbf,C=0.1,Gamma=auto,Degree=3	PMF	Annotated	0.02	0.1	0.02	0.033333333	0.194	0.165	0.063245553	0.316227766	0.063245553	0.063245553	0.105409255	0.409232344	0.348404653	0.835	0.348404653
SVM	Kernel=rbf,C=1,Gamma=auto,Degree=3	AML	Annotated	0.16	0.175952381	0.16	0.162533937	0.86	0.743333333	0.150554531	0.163670922	0.150554531	0.088175324	0.145523034	0.070553368	0.06045098	0.256666667	0.06045098
SVM	Kernel=rbf,C=1,Gamma=auto,Degree=3	B-ALL	Annotated	0.38	0.206808187	0.38	0.231156299	0.628	0.586666667	0.193218357	0.11916247	0.193218357	0.054222623	0.085854681	0.22434101	0.172096728	0.413333333	0.172096728
SVM	Kernel=rbf,C=1,Gamma=auto,Degree=3	CLL	Annotated	0.02	0.02	0.02	0.02	0.654545455	0.601666667	0.063245553	0.063245553	0.063245553	0.035136418	0.063245553	0.452317774	0.415773116	0.398333333	0.415773116
SVM	Kernel=rbf,C=1,Gamma=auto,Degree=3	CML	Annotated	0	0	0	0	0.558181818	0.511666667	0	0	0	0	0	0.481583705	0.44145173	0.488333333	0.44145173
SVM	Kernel=rbf,C=1,Gamma=auto,Degree=3	CMML	Annotated	0.18	0.134615385	0.18	0.141212121	0.756	0.66	0.315524255	0.199613367	0.315524255	0.147002232	0.218383745	0.2772564	0.238979311	0.34	0.238979311
SVM	Kernel=rbf,C=1,Gamma=auto,Degree=3	MDS	Annotated	0.2	0.24607684	0.2	0.207783434	0.872	0.76	0.194365063	0.251908881	0.194365063	0.153754158	0.211429623	0.110835213	0.094672926	0.24	0.094672926
SVM	Kernel=rbf,C=1,Gamma=auto,Degree=3	PMF	Annotated	0.31	0.437622378	0.31	0.307788443	0.928	0.825	0.321282154	0.319190542	0.321282154	0.209720314	0.276849446	0.073151289	0.064907341	0.175	0.064907341
MLP	LayerSize=200,Solver=adam,LearningRate=adaptive,Activation=relu	AML	CDS	0.64	0.320016686	0.64	0.406593622	0.68	0.673333333	0.259058123	0.14909374	0.259058123	0.13735318	0.154388696	0.20848661	0.156780888	0.326666667	0.156780888
MLP	LayerSize=200,Solver=adam,LearningRate=adaptive,Activation=relu	B-ALL	CDS	0.43	0.250554113	0.43	0.298431373	0.688	0.645	0.262678511	0.187423203	0.262678511	0.134653218	0.186564169	0.159220323	0.139011057	0.355	0.139011057
MLP	LayerSize=200,Solver=adam,LearningRate=adaptive,Activation=relu	CLL	CDS	0	0	0	0	0.192727273	0.176666667	0	0	0	0	0	0.406395158	0.372528895	0.823333333	0.372528895
MLP	LayerSize=200,Solver=adam,LearningRate=adaptive,Activation=relu	CML	CDS	0.04	0.116666667	0.04	0.051515152	0.387272727	0.358333333	0.084327404	0.314760344	0.084327404	0.067494856	0.114324516	0.500508465	0.463031476	0.641666667	0.463031476
MLP	LayerSize=200,Solver=adam,LearningRate=adaptive,Activation=relu	CMML	CDS	0.12	0.170769231	0.12	0.129227053	0.816	0.7	0.161932771	0.206304321	0.161932771	0.101337715	0.162300508	0.292848083	0.250185117	0.3	0.250185117
MLP	LayerSize=200,Solver=adam,LearningRate=adaptive,Activation=relu	MDS	CDS	0.47	0.419242424	0.47	0.424155844	0.818	0.76	0.447337804	0.382998849	0.447337804	0.342876394	0.392285498	0.294912416	0.282099711	0.24	0.282099711
MLP	LayerSize=200,Solver=adam,LearningRate=adaptive,Activation=relu	PMF	CDS	0.05	0.071428571	0.05	0.058823529	0.666	0.563333333	0.158113883	0.225876976	0.158113883	0.131761569	0.186016333	0.459763224	0.389903439	0.436666667	0.389903439
MLP	LayerSize=200,Solver=lbfgs,LearningRate=constant,Activation=logistic	AML	CDS	0.51	0.287077856	0.51	0.350525073	0.742	0.703333333	0.296085573	0.178402331	0.296085573	0.143516631	0.198216754	0.17086707	0.127608584	0.296666667	0.127608584
MLP	LayerSize=200,Solver=lbfgs,LearningRate=constant,Activation=logistic	B-ALL	CDS	0.26	0.224385702	0.26	0.221156679	0.788	0.7	0.231900362	0.214836689	0.231900362	0.145150924	0.204120497	0.144591378	0.122726234	0.3	0.122726234
MLP	LayerSize=200,Solver=lbfgs,LearningRate=constant,Activation=logistic	CLL	CDS	0	0	0	0	0.850909091	0.78	0	0	0	0	0	0.303127257	0.277866652	0.22	0.277866652
MLP	LayerSize=200,Solver=lbfgs,LearningRate=constant,Activation=logistic	CML	CDS	0.2	0.242857143	0.2	0.20487013	0.749090909	0.703333333	0.249443826	0.330448591	0.249443826	0.169827594	0.247182214	0.397863901	0.374479062	0.296666667	0.374479062
MLP	LayerSize=200,Solver=lbfgs,LearningRate=constant,Activation=logistic	CMML	CDS	0.02	0.1125	0.02	0.029292929	0.8	0.67	0.042163702	0.314300369	0.042163702	0.034861179	0.063964203	0.289367126	0.242899156	0.33	0.242899156
MLP	LayerSize=200,Solver=lbfgs,LearningRate=constant,Activation=logistic	MDS	CDS	0.55	0.370926848	0.55	0.434740667	0.816	0.771666667	0.353553391	0.237818131	0.353553391	0.232760084	0.275615071	0.103193454	0.114947653	0.228333333	0.114947653
MLP	LayerSize=200,Solver=lbfgs,LearningRate=constant,Activation=logistic	PMF	CDS	0.01	0.025	0.01	0.014285714	0.554	0.463333333	0.031622777	0.079056942	0.031622777	0.024325213	0.045175395	0.477311918	0.399289492	0.536666667	0.399289492
MLP	LayerSize=200,Solver=lbfgs,LearningRate=constant,Activation=relu	AML	CDS	0.4	0.259064327	0.4	0.303296748	0.81	0.741666667	0.266666667	0.161999915	0.266666667	0.123506971	0.185817006	0.149443412	0.097261897	0.258333333	0.097261897
MLP	LayerSize=200,Solver=lbfgs,LearningRate=constant,Activation=relu	B-ALL	CDS	0.23	0.191293137	0.23	0.199012859	0.826	0.726666667	0.235937845	0.209122115	0.235937845	0.134784686	0.203193325	0.135662981	0.112271716	0.273333333	0.112271716
MLP	LayerSize=200,Solver=lbfgs,LearningRate=constant,Activation=relu	CLL	CDS	0.1	0.052222222	0.1	0.068571429	0.792727273	0.735	0.169967317	0.089511707	0.169967317	0.067648316	0.117142427	0.285325197	0.264043814	0.265	0.264043814
MLP	LayerSize=200,Solver=lbfgs,LearningRate=constant,Activation=relu	CML	CDS	0.12	0.088571429	0.12	0.09965812	0.630909091	0.588333333	0.168654809	0.123910215	0.168654809	0.081886073	0.138895945	0.437796469	0.408252071	0.411666667	0.408252071
MLP	LayerSize=200,Solver=lbfgs,LearningRate=constant,Activation=relu	CMML	CDS	0	0	0	0	0.786	0.655	0	0	0	0	0	0.282850569	0.235708808	0.345	0.235708808
MLP	LayerSize=200,Solver=lbfgs,LearningRate=constant,Activation=relu	MDS	CDS	0.6	0.337600733	0.6	0.425077399	0.8	0.766666667	0.40824829	0.221033115	0.40824829	0.227536641	0.280545517	0.10198039	0.097815649	0.233333333	0.097815649
MLP	LayerSize=200,Solver=lbfgs,LearningRate=constant,Activation=relu	PMF	CDS	0.02	0.066666667	0.02	0.030769231	0.744	0.623333333	0.063245553	0.210818511	0.063245553	0.057495957	0.097300851	0.395170849	0.33168109	0.376666667	0.33168109
NB		AML	CDS	0.63	0.291214274	0.63	0.331801976	0.566	0.576666667	0.298328678	0.259896351	0.298328678	0.084409459	0.120638644	0.216856327	0.152185721	0.423333333	0.152185721
NB		B-ALL	CDS	0.38	0.137209262	0.38	0.188364873	0.524	0.5	0.297396107	0.094613193	0.297396107	0.073104542	0.119726283	0.259023808	0.187741614	0.5	0.187741614
NB		CLL	CDS	0	0	0	0	0	0	0	0	0	0	0	0	0	1	0
NB		CML	CDS	0	0	0	0	0	0	0	0	0	0	0	0	0	1	0
NB		CMML	CDS	0.02	0.05	0.02	0.028571429	0.58	0.486666667	0.063245553	0.158113883	0.063245553	0.052704628	0.09035079	0.499332888	0.419052429	0.513333333	0.419052429
NB		MDS	CDS	0	0	0	0	0.738	0.615	0	0	0	0	0	0.39287544	0.3273962	0.385	0.3273962
NB		PMF	CDS	0	0	0	0	0.098	0.081666667	0	0	0	0	0	0.309903211	0.258252676	0.918333333	0.258252676
RF	NTree=1000,MaxNumberFeatures=sauto,MinsampleLeaf=1	AML	CDS	0.86	0.322851707	0.86	0.467167139	0.622	0.661666667	0.171269768	0.091773649	0.171269768	0.098012808	0.11800898	0.103473024	0.104541917	0.338333333	0.104541917
RF	NTree=1000,MaxNumberFeatures=sauto,MinsampleLeaf=1	B-ALL	CDS	0.63	0.326351086	0.63	0.426653575	0.738	0.72	0.200277585	0.095543676	0.200277585	0.096083565	0.122715241	0.067626425	0.064214148	0.28	0.064214148
RF	NTree=1000,MaxNumberFeatures=sauto,MinsampleLeaf=1	CLL	CDS	0	0	0	0	0.098181818	0.09	0	0	0	0	0	0.31047817	0.284604989	0.91	0.284604989
RF	NTree=1000,MaxNumberFeatures=sauto,MinsampleLeaf=1	CML	CDS	0	0	0	0	0.094545455	0.086666667	0	0	0	0	0	0.298978979	0.274064064	0.913333333	0.274064064
RF	NTree=1000,MaxNumberFeatures=sauto,MinsampleLeaf=1	CMML	CDS	0.24	0.305909091	0.24	0.258928571	0.842	0.741666667	0.350238014	0.370156508	0.350238014	0.305519998	0.344587624	0.298209471	0.271967001	0.258333333	0.271967001
RF	NTree=1000,MaxNumberFeatures=sauto,MinsampleLeaf=1	MDS	CDS	0.15	0.383333333	0.15	0.207769424	0.94	0.808333333	0.126929552	0.356162676	0.126929552	0.108735476	0.172867543	0.048074017	0.052263577	0.191666667	0.052263577
RF	NTree=1000,MaxNumberFeatures=sauto,MinsampleLeaf=1	PMF	CDS	0.04	0.085	0.04	0.054285714	0.85	0.715	0.096609178	0.197273076	0.096609178	0.080089734	0.129502799	0.30070288	0.253670584	0.285	0.253670584
RF	NTree=500,MaxNumberFeatures=sauto,MinsampleLeaf=1	AML	CDS	0.82	0.312836038	0.82	0.448061778	0.616	0.65	0.2394438	0.114310654	0.2394438	0.113734388	0.144985101	0.12747113	0.123977298	0.35	0.123977298
RF	NTree=500,MaxNumberFeatures=sauto,MinsampleLeaf=1	B-ALL	CDS	0.62	0.311606741	0.62	0.411189727	0.722	0.705	0.193218357	0.096418202	0.193218357	0.097111032	0.121825575	0.074505779	0.069411103	0.295	0.069411103
RF	NTree=500,MaxNumberFeatures=sauto,MinsampleLeaf=1	CLL	CDS	0.04	0.1	0.04	0.057142857	0.198181818	0.185	0.126491106	0.316227766	0.126491106	0.126491106	0.180701581	0.417825936	0.39019226	0.815	0.39019226
RF	NTree=500,MaxNumberFeatures=sauto,MinsampleLeaf=1	CML	CDS	0.1	0.32	0.1	0.143809524	0.392727273	0.368333333	0.141421356	0.473286383	0.141421356	0.137167105	0.206004596	0.507443221	0.475994735	0.631666667	0.475994735
RF	NTree=500,MaxNumberFeatures=sauto,MinsampleLeaf=1	CMML	CDS	0.17	0.254285714	0.17	0.195691831	0.84	0.728333333	0.216281709	0.267687012	0.216281709	0.164014431	0.232645927	0.297246624	0.259516407	0.271666667	0.259516407
RF	NTree=500,MaxNumberFeatures=sauto,MinsampleLeaf=1	MDS	CDS	0.16	0.363095238	0.16	0.20232586	0.938	0.808333333	0.177638835	0.408363991	0.177638835	0.146576151	0.216175353	0.062857864	0.062484566	0.191666667	0.062484566
RF	NTree=500,MaxNumberFeatures=sauto,MinsampleLeaf=1	PMF	CDS	0.07	0.233333333	0.07	0.105860806	0.676	0.575	0.125166556	0.344265186	0.125166556	0.124378775	0.180643819	0.467599069	0.39878287	0.425	0.39878287
RF	NTree=750,MaxNumberFeatures=sauto,MinsampleLeaf=1	AML	CDS	0.83	0.326558586	0.83	0.464351351	0.624	0.658333333	0.245175674	0.128210404	0.245175674	0.132164516	0.164190204	0.145388369	0.147875907	0.341666667	0.147875907
RF	NTree=750,MaxNumberFeatures=sauto,MinsampleLeaf=1	B-ALL	CDS	0.6	0.309443596	0.6	0.400873016	0.726	0.705	0.205480467	0.083068902	0.205480467	0.085493335	0.106741	0.096632178	0.072456884	0.295	0.072456884
RF	NTree=750,MaxNumberFeatures=sauto,MinsampleLeaf=1	CLL	CDS	0.04	0.1	0.04	0.057142857	0.198181818	0.185	0.126491106	0.316227766	0.126491106	0.126491106	0.180701581	0.417825936	0.39019226	0.815	0.39019226
RF	NTree=750,MaxNumberFeatures=sauto,MinsampleLeaf=1	CML	CDS	0.08	0.233333333	0.08	0.103030303	0.292727273	0.275	0.13984118	0.417221852	0.13984118	0.100369687	0.166099433	0.471751129	0.443001129	0.725	0.443001129
RF	NTree=750,MaxNumberFeatures=sauto,MinsampleLeaf=1	CMML	CDS	0.27	0.386969697	0.27	0.290909091	0.848	0.751666667	0.336815149	0.389008377	0.336815149	0.271196101	0.315475099	0.300843259	0.271989697	0.248333333	0.271989697
RF	NTree=750,MaxNumberFeatures=sauto,MinsampleLeaf=1	MDS	CDS	0.14	0.40952381	0.14	0.187729183	0.93	0.798333333	0.150554531	0.405585841	0.150554531	0.134140944	0.18786965	0.061282588	0.065002374	0.201666667	0.065002374
RF	NTree=750,MaxNumberFeatures=sauto,MinsampleLeaf=1	PMF	CDS	0.05	0.225	0.05	0.077705628	0.772	0.651666667	0.097182532	0.380970982	0.097182532	0.088912417	0.143033583	0.407834389	0.345021917	0.348333333	0.345021917
SVM	Kernel=linear,C=0.01,Gamma=auto,Degree=3	AML	CDS	0.63	0.450787154	0.63	0.479694675	0.77	0.746666667	0.235937845	0.26527867	0.235937845	0.154267238	0.177218656	0.185292561	0.146523499	0.253333333	0.146523499
SVM	Kernel=linear,C=0.01,Gamma=auto,Degree=3	B-ALL	CDS	0.38	0.256188754	0.38	0.293001414	0.742	0.681666667	0.234757558	0.200654118	0.234757558	0.142074882	0.195726679	0.125945314	0.113705815	0.318333333	0.113705815
SVM	Kernel=linear,C=0.01,Gamma=auto,Degree=3	CLL	CDS	0.16	0.141666667	0.16	0.142307692	0.750909091	0.701666667	0.27968236	0.248607232	0.27968236	0.16653908	0.240568306	0.39668507	0.371055385	0.298333333	0.371055385
SVM	Kernel=linear,C=0.01,Gamma=auto,Degree=3	CML	CDS	0	0	0	0	0.476363636	0.436666667	0	0	0	0	0	0.502467739	0.460595428	0.563333333	0.460595428
SVM	Kernel=linear,C=0.01,Gamma=auto,Degree=3	CMML	CDS	0.08	0.152063492	0.08	0.087624355	0.876	0.743333333	0.131656118	0.311382562	0.131656118	0.079870308	0.134019898	0.082083968	0.068132043	0.256666667	0.068132043
SVM	Kernel=linear,C=0.01,Gamma=auto,Degree=3	MDS	CDS	0.65	0.650711788	0.65	0.634173771	0.932	0.885	0.287711275	0.226758513	0.287711275	0.248760966	0.24111321	0.048258563	0.066411549	0.115	0.066411549
SVM	Kernel=linear,C=0.01,Gamma=auto,Degree=3	PMF	CDS	0.02	0.066666667	0.02	0.030769231	0.728	0.61	0.063245553	0.210818511	0.063245553	0.057495957	0.097300851	0.385653846	0.323960827	0.39	0.323960827
SVM	Kernel=linear,C=0.1,Gamma=auto,Degree=3	AML	CDS	0.62	0.383601222	0.62	0.449728705	0.744	0.723333333	0.187379591	0.171779736	0.187379591	0.123231749	0.141986898	0.175321926	0.141246654	0.276666667	0.141246654
SVM	Kernel=linear,C=0.1,Gamma=auto,Degree=3	B-ALL	CDS	0.4	0.261445406	0.4	0.306221973	0.752	0.693333333	0.249443826	0.157634539	0.249443826	0.128712693	0.181926889	0.117832273	0.110330592	0.306666667	0.110330592
SVM	Kernel=linear,C=0.1,Gamma=auto,Degree=3	CLL	CDS	0.22	0.256666667	0.22	0.213809524	0.667272727	0.63	0.332665999	0.36448848	0.332665999	0.200992906	0.283593984	0.4614068	0.435946537	0.37	0.435946537
SVM	Kernel=linear,C=0.1,Gamma=auto,Degree=3	CML	CDS	0.06	0.25	0.06	0.095238095	0.583636364	0.54	0.096609178	0.424918293	0.096609178	0.091691916	0.153894599	0.50266142	0.4653553	0.46	0.4653553
SVM	Kernel=linear,C=0.1,Gamma=auto,Degree=3	CMML	CDS	0.12	0.169090909	0.12	0.129166667	0.876	0.75	0.18135294	0.311133411	0.18135294	0.135437384	0.198434324	0.075894664	0.070272837	0.25	0.070272837
SVM	Kernel=linear,C=0.1,Gamma=auto,Degree=3	MDS	CDS	0.63	0.679947552	0.63	0.605766794	0.932	0.881666667	0.30568684	0.20870994	0.30568684	0.230716044	0.242820842	0.046380072	0.054687665	0.118333333	0.054687665
SVM	Kernel=linear,C=0.1,Gamma=auto,Degree=3	PMF	CDS	0.04	0.089285714	0.04	0.054621849	0.74	0.623333333	0.096609178	0.236452667	0.096609178	0.086312535	0.136495355	0.39180494	0.330935822	0.376666667	0.330935822
SVM	Kernel=linear,C=1,Gamma=auto,Degree=3	AML	CDS	0.62	0.383601222	0.62	0.449728705	0.744	0.723333333	0.187379591	0.171779736	0.187379591	0.123231749	0.141986898	0.175321926	0.141246654	0.276666667	0.141246654
SVM	Kernel=linear,C=1,Gamma=auto,Degree=3	B-ALL	CDS	0.4	0.261445406	0.4	0.306221973	0.752	0.693333333	0.249443826	0.157634539	0.249443826	0.128712693	0.181926889	0.117832273	0.110330592	0.306666667	0.110330592
SVM	Kernel=linear,C=1,Gamma=auto,Degree=3	CLL	CDS	0.22	0.256666667	0.22	0.213809524	0.667272727	0.63	0.332665999	0.36448848	0.332665999	0.200992906	0.283593984	0.4614068	0.435946537	0.37	0.435946537
SVM	Kernel=linear,C=1,Gamma=auto,Degree=3	CML	CDS	0.06	0.25	0.06	0.095238095	0.583636364	0.54	0.096609178	0.424918293	0.096609178	0.091691916	0.153894599	0.50266142	0.4653553	0.46	0.4653553
SVM	Kernel=linear,C=1,Gamma=auto,Degree=3	CMML	CDS	0.12	0.169090909	0.12	0.129166667	0.876	0.75	0.18135294	0.311133411	0.18135294	0.135437384	0.198434324	0.075894664	0.070272837	0.25	0.070272837
SVM	Kernel=linear,C=1,Gamma=auto,Degree=3	MDS	CDS	0.63	0.679947552	0.63	0.605766794	0.932	0.881666667	0.30568684	0.20870994	0.30568684	0.230716044	0.242820842	0.046380072	0.054687665	0.118333333	0.054687665
SVM	Kernel=linear,C=1,Gamma=auto,Degree=3	PMF	CDS	0.04	0.089285714	0.04	0.054621849	0.74	0.623333333	0.096609178	0.236452667	0.096609178	0.086312535	0.136495355	0.39180494	0.330935822	0.376666667	0.330935822
SVM	Kernel=poly,C=0.01,Gamma=auto,Degree=3	AML	CDS	0.09	0.190952381	0.09	0.105669468	0.458	0.396666667	0.128668394	0.230191021	0.128668394	0.073271636	0.125507271	0.486205261	0.419788306	0.603333333	0.419788306
SVM	Kernel=poly,C=0.01,Gamma=auto,Degree=3	B-ALL	CDS	0.52	0.18729208	0.52	0.259118586	0.604	0.59	0.391010088	0.161106019	0.391010088	0.127352115	0.194768868	0.316199656	0.213177026	0.41	0.213177026
SVM	Kernel=poly,C=0.01,Gamma=auto,Degree=3	CLL	CDS	0	0	0	0	0.090909091	0.083333333	0	0	0	0	0	0.287479787	0.263523138	0.916666667	0.263523138
SVM	Kernel=poly,C=0.01,Gamma=auto,Degree=3	CML	CDS	0	0	0	0	0.089090909	0.081666667	0	0	0	0	0	0.281730192	0.258252676	0.918333333	0.258252676
SVM	Kernel=poly,C=0.01,Gamma=auto,Degree=3	CMML	CDS	0.44	0.132258065	0.44	0.201353469	0.566	0.545	0.469515116	0.145075008	0.469515116	0.139225161	0.217545777	0.294550505	0.231213919	0.455	0.231213919
SVM	Kernel=poly,C=0.01,Gamma=auto,Degree=3	MDS	CDS	0.13	0.221153846	0.13	0.137022398	0.67	0.58	0.249666444	0.378069293	0.249666444	0.180664756	0.249880558	0.46382468	0.401294203	0.42	0.401294203
SVM	Kernel=poly,C=0.01,Gamma=auto,Degree=3	PMF	CDS	0.02	0.011764706	0.02	0.014814815	0.664	0.556666667	0.063245553	0.037203267	0.063245553	0.025298221	0.046848558	0.362068134	0.302275322	0.443333333	0.302275322
SVM	Kernel=poly,C=0.1,Gamma=auto,Degree=3	AML	CDS	0.1	0.265952381	0.1	0.121470334	0.554	0.478333333	0.124721913	0.324330522	0.124721913	0.070619983	0.120907153	0.480652335	0.4135849	0.521666667	0.4135849
SVM	Kernel=poly,C=0.1,Gamma=auto,Degree=3	B-ALL	CDS	0.55	0.196117925	0.55	0.272471385	0.592	0.585	0.411636301	0.176494278	0.411636301	0.15233366	0.215288637	0.331890209	0.227906468	0.415	0.227906468
SVM	Kernel=poly,C=0.1,Gamma=auto,Degree=3	CLL	CDS	0	0	0	0	0	0	0	0	0	0	0	0	0	1	0
SVM	Kernel=poly,C=0.1,Gamma=auto,Degree=3	CML	CDS	0	0	0	0	0	0	0	0	0	0	0	0	0	1	0
SVM	Kernel=poly,C=0.1,Gamma=auto,Degree=3	CMML	CDS	0.44	0.130258774	0.44	0.199691007	0.57	0.548333333	0.47187569	0.143722427	0.47187569	0.140222303	0.217711177	0.297881408	0.233657183	0.451666667	0.233657183
SVM	Kernel=poly,C=0.1,Gamma=auto,Degree=3	MDS	CDS	0.13	0.221153846	0.13	0.137022398	0.67	0.58	0.249666444	0.378069293	0.249666444	0.180664756	0.249880558	0.46382468	0.401294203	0.42	0.401294203
SVM	Kernel=poly,C=0.1,Gamma=auto,Degree=3	PMF	CDS	0.02	0.0125	0.02	0.015384615	0.762	0.638333333	0.063245553	0.039528471	0.063245553	0.026352314	0.048650426	0.289743181	0.241145671	0.361666667	0.241145671
SVM	Kernel=poly,C=1,Gamma=auto,Degree=3	AML	CDS	0.13	0.368269231	0.13	0.168837443	0.75	0.646666667	0.133749351	0.344250763	0.133749351	0.093301843	0.149884168	0.399471874	0.343708892	0.353333333	0.343708892
SVM	Kernel=poly,C=1,Gamma=auto,Degree=3	B-ALL	CDS	0.48	0.22002322	0.48	0.279224795	0.686	0.651666667	0.404969135	0.194487549	0.404969135	0.15498162	0.22423306	0.268170758	0.178894065	0.348333333	0.178894065
SVM	Kernel=poly,C=1,Gamma=auto,Degree=3	CLL	CDS	0	0	0	0	0.194545455	0.178333333	0	0	0	0	0	0.410160219	0.3759802	0.821666667	0.3759802
SVM	Kernel=poly,C=1,Gamma=auto,Degree=3	CML	CDS	0.02	0.009090909	0.02	0.0125	0.370909091	0.341666667	0.063245553	0.028747979	0.063245553	0.021081851	0.039528471	0.480908232	0.442582907	0.658333333	0.442582907
SVM	Kernel=poly,C=1,Gamma=auto,Degree=3	CMML	CDS	0.42	0.141340539	0.42	0.210069623	0.696	0.65	0.439191176	0.146171041	0.439191176	0.142767584	0.217068977	0.196593207	0.114934227	0.35	0.114934227
SVM	Kernel=poly,C=1,Gamma=auto,Degree=3	MDS	CDS	0.33	0.421002331	0.33	0.349006525	0.918	0.82	0.262678511	0.280048655	0.262678511	0.206081257	0.255901208	0.059962952	0.063245553	0.18	0.063245553
SVM	Kernel=poly,C=1,Gamma=auto,Degree=3	PMF	CDS	0.03	0.019583333	0.03	0.023692308	0.668	0.561666667	0.067494856	0.044533331	0.067494856	0.02896289	0.053648967	0.3773828	0.315548709	0.438333333	0.315548709
SVM	Kernel=rbf,C=0.01,Gamma=auto,Degree=3	AML	CDS	0.41	0.284136229	0.41	0.257359998	0.742	0.686666667	0.363470922	0.319676694	0.363470922	0.160217056	0.224339147	0.238970012	0.16269338	0.313333333	0.16269338
SVM	Kernel=rbf,C=0.01,Gamma=auto,Degree=3	B-ALL	CDS	0.62	0.200727642	0.62	0.293523566	0.544	0.556666667	0.399444058	0.132830013	0.399444058	0.125948835	0.18534855	0.27175152	0.189411043	0.443333333	0.189411043
SVM	Kernel=rbf,C=0.01,Gamma=auto,Degree=3	CLL	CDS	0	0	0	0	0	0	0	0	0	0	0	0	0	1	0
SVM	Kernel=rbf,C=0.01,Gamma=auto,Degree=3	CML	CDS	0	0	0	0	0.098181818	0.09	0	0	0	0	0	0.31047817	0.284604989	0.91	0.284604989
SVM	Kernel=rbf,C=0.01,Gamma=auto,Degree=3	CMML	CDS	0.23	0.225673401	0.23	0.194147294	0.79	0.696666667	0.323350515	0.321465186	0.323350515	0.151137501	0.227471323	0.295183559	0.251391191	0.303333333	0.251391191
SVM	Kernel=rbf,C=0.01,Gamma=auto,Degree=3	MDS	CDS	0.21	0.306666667	0.21	0.23047619	0.578	0.516666667	0.334829973	0.42998708	0.334829973	0.254317528	0.325045881	0.49830379	0.446592034	0.483333333	0.446592034
SVM	Kernel=rbf,C=0.01,Gamma=auto,Degree=3	PMF	CDS	0	0	0	0	0.342	0.285	0	0	0	0	0	0.452297837	0.376914864	0.715	0.376914864
SVM	Kernel=rbf,C=0.1,Gamma=auto,Degree=3	AML	CDS	0.42	0.284968748	0.42	0.259399999	0.736	0.683333333	0.370585123	0.319482764	0.370585123	0.160384492	0.224902647	0.24690079	0.167590035	0.316666667	0.167590035
SVM	Kernel=rbf,C=0.1,Gamma=auto,Degree=3	B-ALL	CDS	0.61	0.203227642	0.61	0.293915723	0.55	0.56	0.392852814	0.136654646	0.392852814	0.12651664	0.185906401	0.276204433	0.19312249	0.44	0.19312249
SVM	Kernel=rbf,C=0.1,Gamma=auto,Degree=3	CLL	CDS	0	0	0	0	0	0	0	0	0	0	0	0	0	1	0
SVM	Kernel=rbf,C=0.1,Gamma=auto,Degree=3	CML	CDS	0	0	0	0	0	0	0	0	0	0	0	0	0	1	0
SVM	Kernel=rbf,C=0.1,Gamma=auto,Degree=3	CMML	CDS	0.24	0.225673401	0.24	0.205136305	0.79	0.698333333	0.327278339	0.321465186	0.327278339	0.166554073	0.243886213	0.295183559	0.252817457	0.301666667	0.252817457
SVM	Kernel=rbf,C=0.1,Gamma=auto,Degree=3	MDS	CDS	0.21	0.306666667	0.21	0.23047619	0.58	0.518333333	0.334829973	0.42998708	0.334829973	0.254317528	0.325045881	0.500044442	0.447796388	0.481666667	0.447796388
SVM	Kernel=rbf,C=0.1,Gamma=auto,Degree=3	PMF	CDS	0	0	0	0	0.34	0.283333333	0	0	0	0	0	0.449394655	0.374495545	0.716666667	0.374495545
SVM	Kernel=rbf,C=1,Gamma=auto,Degree=3	AML	CDS	0.55	0.394748677	0.55	0.421303798	0.77	0.733333333	0.222361068	0.256061182	0.222361068	0.140677392	0.168098669	0.149443412	0.116534316	0.266666667	0.116534316
SVM	Kernel=rbf,C=1,Gamma=auto,Degree=3	B-ALL	CDS	0.38	0.302774905	0.38	0.319804502	0.762	0.698333333	0.20976177	0.256991469	0.20976177	0.170905606	0.220637949	0.148608359	0.136184787	0.301666667	0.136184787
SVM	Kernel=rbf,C=1,Gamma=auto,Degree=3	CLL	CDS	0.08	0.066666667	0.08	0.072727273	0.476363636	0.443333333	0.252982213	0.210818511	0.252982213	0.180701581	0.22998383	0.502467739	0.468198544	0.556666667	0.468198544
SVM	Kernel=rbf,C=1,Gamma=auto,Degree=3	CML	CDS	0.02	0.033333333	0.02	0.025	0.474545455	0.436666667	0.063245553	0.105409255	0.063245553	0.045175395	0.079056942	0.500464431	0.460595428	0.563333333	0.460595428
SVM	Kernel=rbf,C=1,Gamma=auto,Degree=3	CMML	CDS	0.13	0.176507937	0.13	0.138862155	0.852	0.731666667	0.149443412	0.305184892	0.149443412	0.124618138	0.183606686	0.077287343	0.071772102	0.268333333	0.071772102
SVM	Kernel=rbf,C=1,Gamma=auto,Degree=3	MDS	CDS	0.61	0.494890077	0.61	0.539688236	0.882	0.836666667	0.357304725	0.253901679	0.357304725	0.282463136	0.296872588	0.064256431	0.101166041	0.163333333	0.101166041
SVM	Kernel=rbf,C=1,Gamma=auto,Degree=3	PMF	CDS	0.02	0.05	0.02	0.028571429	0.636	0.533333333	0.063245553	0.158113883	0.063245553	0.052704628	0.09035079	0.440383671	0.369851488	0.466666667	0.369851488
MLP	LayerSize=200,Solver=adam,LearningRate=adaptive,Activation=relu	AML	CDS	0.45	0.287462059	0.45	0.321363695	0.738	0.69	0.246080384	0.133580666	0.246080384	0.087043504	0.118757809	0.157042103	0.110609981	0.31	0.110609981
MLP	LayerSize=200,Solver=adam,LearningRate=adaptive,Activation=relu	B-ALL	CDS	0.04	0.020400433	0.04	0.026715686	0.76	0.64	0.06992059	0.034866154	0.06992059	0.024222383	0.04581651	0.164113782	0.130809446	0.36	0.130809446
MLP	LayerSize=200,Solver=adam,LearningRate=adaptive,Activation=relu	CLL	CDS	0.18	0.185714286	0.18	0.156203008	0.925454545	0.863333333	0.345768066	0.338731795	0.345768066	0.207908637	0.274296508	0.053833741	0.051997151	0.136666667	0.051997151
MLP	LayerSize=200,Solver=adam,LearningRate=adaptive,Activation=relu	CML	CDS	0.1	0.15	0.1	0.117460317	0.763636364	0.708333333	0.253859104	0.337474279	0.253859104	0.252615943	0.285537864	0.404020202	0.376242797	0.291666667	0.376242797
MLP	LayerSize=200,Solver=adam,LearningRate=adaptive,Activation=relu	CMML	CDS	0.05	0.080952381	0.05	0.058728269	0.81	0.683333333	0.097182532	0.140276515	0.097182532	0.062268088	0.106844833	0.290019156	0.244948974	0.316666667	0.244948974
MLP	LayerSize=200,Solver=adam,LearningRate=adaptive,Activation=relu	MDS	CDS	0.07	0.071978022	0.07	0.068960358	0.79	0.67	0.08232726	0.081698988	0.08232726	0.042732018	0.078224717	0.089566859	0.079271373	0.33	0.079271373
MLP	LayerSize=200,Solver=adam,LearningRate=adaptive,Activation=relu	PMF	CDS	0	0	0	0	0.874	0.728333333	0	0	0	0	0	0.100686532	0.083905444	0.271666667	0.083905444
MLP	LayerSize=200,Solver=lbfgs,LearningRate=constant,Activation=logistic	AML	CDS	0.3	0.211936572	0.3	0.226823406	0.69	0.625	0.230940108	0.144827397	0.230940108	0.091627637	0.148278608	0.280990312	0.240658818	0.375	0.240658818
MLP	LayerSize=200,Solver=lbfgs,LearningRate=constant,Activation=logistic	B-ALL	CDS	0.03	0.033333333	0.03	0.031578947	0.812	0.681666667	0.09486833	0.105409255	0.09486833	0.059292706	0.0998614	0.091990338	0.082195942	0.318333333	0.082195942
MLP	LayerSize=200,Solver=lbfgs,LearningRate=constant,Activation=logistic	CLL	CDS	0.02	0.05	0.02	0.028571429	0.82	0.753333333	0.063245553	0.158113883	0.063245553	0.052704628	0.09035079	0.299917344	0.275971908	0.246666667	0.275971908
MLP	LayerSize=200,Solver=lbfgs,LearningRate=constant,Activation=logistic	CML	CDS	0.02	0.033333333	0.02	0.025	0.878181818	0.806666667	0.063245553	0.105409255	0.063245553	0.045175395	0.079056942	0.141888095	0.131280493	0.193333333	0.131280493
MLP	LayerSize=200,Solver=lbfgs,LearningRate=constant,Activation=logistic	CMML	CDS	0.08	0.145238095	0.08	0.09837759	0.826	0.701666667	0.113529242	0.224604577	0.113529242	0.080293908	0.136871541	0.291821863	0.248259373	0.298333333	0.248259373
MLP	LayerSize=200,Solver=lbfgs,LearningRate=constant,Activation=logistic	MDS	CDS	0.22	0.15480859	0.22	0.177216622	0.752	0.663333333	0.20439613	0.130679849	0.20439613	0.099585542	0.155162834	0.101192885	0.095839372	0.336666667	0.095839372
MLP	LayerSize=200,Solver=lbfgs,LearningRate=constant,Activation=logistic	PMF	CDS	0.04	0.0525	0.04	0.042051282	0.88	0.74	0.084327404	0.128262968	0.084327404	0.052691632	0.092554277	0.088443328	0.070797921	0.26	0.070797921
MLP	LayerSize=200,Solver=lbfgs,LearningRate=constant,Activation=relu	AML	CDS	0.35	0.209445489	0.35	0.247317095	0.764	0.695	0.299072641	0.151821847	0.299072641	0.116676106	0.177746525	0.114231733	0.073303866	0.305	0.073303866
MLP	LayerSize=200,Solver=lbfgs,LearningRate=constant,Activation=relu	B-ALL	CDS	0.07	0.056764706	0.07	0.058917379	0.738	0.626666667	0.133749351	0.096677305	0.133749351	0.060968619	0.105244494	0.120904002	0.106051467	0.373333333	0.106051467
MLP	LayerSize=200,Solver=lbfgs,LearningRate=constant,Activation=relu	CLL	CDS	0.16	0.182619048	0.16	0.168333333	0.949090909	0.883333333	0.245854519	0.282945246	0.245854519	0.190683919	0.260631948	0.048333096	0.052115731	0.116666667	0.052115731
MLP	LayerSize=200,Solver=lbfgs,LearningRate=constant,Activation=relu	CML	CDS	0	0	0	0	0.72	0.66	0	0	0	0	0	0.386569761	0.354355614	0.34	0.354355614
MLP	LayerSize=200,Solver=lbfgs,LearningRate=constant,Activation=relu	CMML	CDS	0.09	0.2375	0.09	0.106798757	0.904	0.768333333	0.152388393	0.331039562	0.152388393	0.091795896	0.145067713	0.098792712	0.085508645	0.231666667	0.085508645
MLP	LayerSize=200,Solver=lbfgs,LearningRate=constant,Activation=relu	MDS	CDS	0.1	0.078333333	0.1	0.085518341	0.778	0.665	0.141421356	0.12349089	0.141421356	0.074173038	0.127110509	0.135793962	0.114517237	0.335	0.114517237
MLP	LayerSize=200,Solver=lbfgs,LearningRate=constant,Activation=relu	PMF	CDS	0.02	0.0625	0.02	0.027777778	0.902	0.755	0.042163702	0.15866194	0.042163702	0.032459692	0.060006858	0.057696524	0.049721446	0.245	0.049721446
NB		AML	CDS	0.69	0.27737103	0.69	0.361805191	0.556	0.578333333	0.260128174	0.142332634	0.260128174	0.092514147	0.11388708	0.213083187	0.162170844	0.421666667	0.162170844
NB		B-ALL	CDS	0.44	0.177424803	0.44	0.238776862	0.524	0.51	0.337309617	0.141640374	0.337309617	0.11646198	0.178939695	0.248694368	0.206110362	0.49	0.206110362
NB		CLL	CDS	0	0	0	0	0	0	0	0	0	0	0	0	0	1	0
NB		CML	CDS	0	0	0	0	0	0	0	0	0	0	0	0	0	1	0
NB		CMML	CDS	0	0	0	0	0.294	0.245	0	0	0	0	0	0.473384974	0.394487478	0.755	0.394487478
NB		MDS	CDS	0	0	0	0	0.652	0.543333333	0	0	0	0	0	0.452862501	0.377385417	0.456666667	0.377385417
NB		PMF	CDS	0	0	0	0	0	0	0	0	0	0	0	0	0	1	0
RF	NTree=1000,MaxNumberFeatures=sauto,MinsampleLeaf=1	AML	CDS	0.74	0.299481105	0.74	0.416088072	0.628	0.646666667	0.211869981	0.081263645	0.211869981	0.070864073	0.090604205	0.14366628	0.10909278	0.353333333	0.10909278
RF	NTree=1000,MaxNumberFeatures=sauto,MinsampleLeaf=1	B-ALL	CDS	0.45	0.211760627	0.45	0.281709098	0.652	0.618333333	0.263523138	0.134293042	0.263523138	0.122145533	0.169181979	0.141484196	0.122839351	0.381666667	0.122839351
RF	NTree=1000,MaxNumberFeatures=sauto,MinsampleLeaf=1	CLL	CDS	0	0	0	0	0.094545455	0.086666667	0	0	0	0	0	0.298978979	0.274064064	0.913333333	0.274064064
RF	NTree=1000,MaxNumberFeatures=sauto,MinsampleLeaf=1	CML	CDS	0.08	0.225	0.08	0.112698413	0.392727273	0.366666667	0.13984118	0.415832498	0.13984118	0.134603327	0.200004199	0.507226022	0.473690528	0.633333333	0.473690528
RF	NTree=1000,MaxNumberFeatures=sauto,MinsampleLeaf=1	CMML	CDS	0.25	0.36765873	0.25	0.294042705	0.922	0.81	0.206827894	0.315275842	0.206827894	0.185228135	0.245462247	0.051164224	0.065357516	0.19	0.065357516
RF	NTree=1000,MaxNumberFeatures=sauto,MinsampleLeaf=1	MDS	CDS	0.07	0.161666667	0.07	0.096575092	0.754	0.64	0.105934991	0.250191285	0.105934991	0.090863341	0.146951391	0.398335425	0.338770471	0.36	0.338770471
RF	NTree=1000,MaxNumberFeatures=sauto,MinsampleLeaf=1	PMF	CDS	0.01	0.014285714	0.01	0.011764706	0.47	0.393333333	0.031622777	0.045175395	0.031622777	0.019764235	0.037203267	0.496409329	0.415234576	0.606666667	0.415234576
RF	NTree=500,MaxNumberFeatures=sauto,MinsampleLeaf=1	AML	CDS	0.7	0.290120386	0.7	0.404278024	0.646	0.655	0.21602469	0.073849299	0.21602469	0.072115705	0.093622228	0.105851048	0.084272486	0.345	0.084272486
RF	NTree=500,MaxNumberFeatures=sauto,MinsampleLeaf=1	B-ALL	CDS	0.51	0.222927407	0.51	0.304992794	0.636	0.615	0.207899548	0.095709994	0.207899548	0.087533726	0.120685744	0.128512861	0.101059205	0.385	0.101059205
RF	NTree=500,MaxNumberFeatures=sauto,MinsampleLeaf=1	CLL	CDS	0	0	0	0	0.190909091	0.175	0	0	0	0	0	0.402676993	0.369120577	0.825	0.369120577
RF	NTree=500,MaxNumberFeatures=sauto,MinsampleLeaf=1	CML	CDS	0.02	0.1	0.02	0.033333333	0.392727273	0.361666667	0.063245553	0.316227766	0.063245553	0.063245553	0.105409255	0.50708117	0.467066628	0.638333333	0.467066628
RF	NTree=500,MaxNumberFeatures=sauto,MinsampleLeaf=1	CMML	CDS	0.24	0.438333333	0.24	0.301578947	0.84	0.74	0.183787317	0.348467643	0.183787317	0.166551905	0.228942184	0.299925917	0.267267841	0.26	0.267267841
RF	NTree=500,MaxNumberFeatures=sauto,MinsampleLeaf=1	MDS	CDS	0.06	0.175	0.06	0.084126984	0.848	0.716666667	0.096609178	0.334373377	0.096609178	0.081123477	0.137982682	0.301286132	0.25519298	0.283333333	0.25519298
RF	NTree=500,MaxNumberFeatures=sauto,MinsampleLeaf=1	PMF	CDS	0.01	0.016666667	0.01	0.0125	0.754	0.63	0.031622777	0.052704628	0.031622777	0.021081851	0.039528471	0.398112212	0.33248039	0.37	0.33248039
RF	NTree=750,MaxNumberFeatures=sauto,MinsampleLeaf=1	AML	CDS	0.71	0.29903208	0.71	0.412125539	0.65	0.66	0.218326972	0.077510739	0.218326972	0.070649306	0.090719954	0.128668394	0.093689795	0.34	0.093689795
RF	NTree=750,MaxNumberFeatures=sauto,MinsampleLeaf=1	B-ALL	CDS	0.47	0.206191511	0.47	0.280768898	0.636	0.608333333	0.275075747	0.125690872	0.275075747	0.112565815	0.163904985	0.131250397	0.109502241	0.391666667	0.109502241
RF	NTree=750,MaxNumberFeatures=sauto,MinsampleLeaf=1	CLL	CDS	0	0	0	0	0.190909091	0.175	0	0	0	0	0	0.402676993	0.369120577	0.825	0.369120577
RF	NTree=750,MaxNumberFeatures=sauto,MinsampleLeaf=1	CML	CDS	0	0	0	0	0.094545455	0.086666667	0	0	0	0	0	0.298978979	0.274064064	0.913333333	0.274064064
RF	NTree=750,MaxNumberFeatures=sauto,MinsampleLeaf=1	CMML	CDS	0.27	0.363906926	0.27	0.307422969	0.914	0.806666667	0.235937845	0.326121045	0.235937845	0.215889872	0.269394441	0.055817162	0.075030858	0.193333333	0.075030858
RF	NTree=750,MaxNumberFeatures=sauto,MinsampleLeaf=1	MDS	CDS	0.09	0.191904762	0.09	0.120131976	0.848	0.721666667	0.137032032	0.302871535	0.137032032	0.121079052	0.184327729	0.300251746	0.257006749	0.278333333	0.257006749
RF	NTree=750,MaxNumberFeatures=sauto,MinsampleLeaf=1	PMF	CDS	0	0	0	0	0.576	0.48	0	0	0	0	0	0.496369038	0.413640865	0.52	0.413640865
SVM	Kernel=linear,C=0.01,Gamma=auto,Degree=3	AML	CDS	0.42	0.297506938	0.42	0.321405068	0.776	0.716666667	0.329309041	0.287438106	0.329309041	0.190495493	0.242013021	0.136886003	0.11055416	0.283333333	0.11055416
SVM	Kernel=linear,C=0.01,Gamma=auto,Degree=3	B-ALL	CDS	0.05	0.074610984	0.05	0.053909539	0.728	0.615	0.070710678	0.138038824	0.070710678	0.050523204	0.088748226	0.156119612	0.13504686	0.385	0.13504686
SVM	Kernel=linear,C=0.01,Gamma=auto,Degree=3	CLL	CDS	0.24	0.301111111	0.24	0.22952381	0.745454545	0.703333333	0.36270588	0.410374716	0.36270588	0.312573498	0.328428003	0.397328082	0.376697803	0.296666667	0.376697803
SVM	Kernel=linear,C=0.01,Gamma=auto,Degree=3	CML	CDS	0	0	0	0	0.672727273	0.616666667	0	0	0	0	0	0.464734291	0.426006434	0.383333333	0.426006434
SVM	Kernel=linear,C=0.01,Gamma=auto,Degree=3	CMML	CDS	0.13	0.155217087	0.13	0.113909837	0.754	0.65	0.226323269	0.312409097	0.226323269	0.114637112	0.179072337	0.289681818	0.244948974	0.35	0.244948974
SVM	Kernel=linear,C=0.01,Gamma=auto,Degree=3	MDS	CDS	0.16	0.135225885	0.16	0.143200095	0.834	0.721666667	0.177638835	0.127675904	0.177638835	0.087396915	0.144300038	0.054201271	0.041611074	0.278333333	0.041611074
SVM	Kernel=linear,C=0.01,Gamma=auto,Degree=3	PMF	CDS	0.01	0.007142857	0.01	0.008333333	0.776	0.648333333	0.031622777	0.022587698	0.031622777	0.013749033	0.026352314	0.280126955	0.233260571	0.351666667	0.233260571
SVM	Kernel=linear,C=0.1,Gamma=auto,Degree=3	AML	CDS	0.42	0.297506938	0.42	0.321405068	0.776	0.716666667	0.329309041	0.287438106	0.329309041	0.190495493	0.242013021	0.136886003	0.11055416	0.283333333	0.11055416
SVM	Kernel=linear,C=0.1,Gamma=auto,Degree=3	B-ALL	CDS	0.05	0.074610984	0.05	0.053909539	0.728	0.615	0.070710678	0.138038824	0.070710678	0.050523204	0.088748226	0.156119612	0.13504686	0.385	0.13504686
SVM	Kernel=linear,C=0.1,Gamma=auto,Degree=3	CLL	CDS	0.24	0.301111111	0.24	0.22952381	0.745454545	0.703333333	0.36270588	0.410374716	0.36270588	0.312573498	0.328428003	0.397328082	0.376697803	0.296666667	0.376697803
SVM	Kernel=linear,C=0.1,Gamma=auto,Degree=3	CML	CDS	0	0	0	0	0.672727273	0.616666667	0	0	0	0	0	0.464734291	0.426006434	0.383333333	0.426006434
SVM	Kernel=linear,C=0.1,Gamma=auto,Degree=3	CMML	CDS	0.13	0.155217087	0.13	0.113909837	0.754	0.65	0.226323269	0.312409097	0.226323269	0.114637112	0.179072337	0.289681818	0.244948974	0.35	0.244948974
SVM	Kernel=linear,C=0.1,Gamma=auto,Degree=3	MDS	CDS	0.16	0.135225885	0.16	0.143200095	0.834	0.721666667	0.177638835	0.127675904	0.177638835	0.087396915	0.144300038	0.054201271	0.041611074	0.278333333	0.041611074
SVM	Kernel=linear,C=0.1,Gamma=auto,Degree=3	PMF	CDS	0.01	0.007142857	0.01	0.008333333	0.776	0.648333333	0.031622777	0.022587698	0.031622777	0.013749033	0.026352314	0.280126955	0.233260571	0.351666667	0.233260571
SVM	Kernel=linear,C=1,Gamma=auto,Degree=3	AML	CDS	0.42	0.297506938	0.42	0.321405068	0.776	0.716666667	0.329309041	0.287438106	0.329309041	0.190495493	0.242013021	0.136886003	0.11055416	0.283333333	0.11055416
SVM	Kernel=linear,C=1,Gamma=auto,Degree=3	B-ALL	CDS	0.05	0.074610984	0.05	0.053909539	0.728	0.615	0.070710678	0.138038824	0.070710678	0.050523204	0.088748226	0.156119612	0.13504686	0.385	0.13504686
SVM	Kernel=linear,C=1,Gamma=auto,Degree=3	CLL	CDS	0.24	0.301111111	0.24	0.22952381	0.745454545	0.703333333	0.36270588	0.410374716	0.36270588	0.312573498	0.328428003	0.397328082	0.376697803	0.296666667	0.376697803
SVM	Kernel=linear,C=1,Gamma=auto,Degree=3	CML	CDS	0	0	0	0	0.672727273	0.616666667	0	0	0	0	0	0.464734291	0.426006434	0.383333333	0.426006434
SVM	Kernel=linear,C=1,Gamma=auto,Degree=3	CMML	CDS	0.13	0.155217087	0.13	0.113909837	0.754	0.65	0.226323269	0.312409097	0.226323269	0.114637112	0.179072337	0.289681818	0.244948974	0.35	0.244948974
SVM	Kernel=linear,C=1,Gamma=auto,Degree=3	MDS	CDS	0.16	0.135225885	0.16	0.143200095	0.834	0.721666667	0.177638835	0.127675904	0.177638835	0.087396915	0.144300038	0.054201271	0.041611074	0.278333333	0.041611074
SVM	Kernel=linear,C=1,Gamma=auto,Degree=3	PMF	CDS	0.01	0.007142857	0.01	0.008333333	0.776	0.648333333	0.031622777	0.022587698	0.031622777	0.013749033	0.026352314	0.280126955	0.233260571	0.351666667	0.233260571
SVM	Kernel=poly,C=0.01,Gamma=auto,Degree=3	AML	CDS	0.35	0.269461153	0.35	0.278634111	0.814	0.736666667	0.334165628	0.289639286	0.334165628	0.217272427	0.265860154	0.124382921	0.096481304	0.263333333	0.096481304
SVM	Kernel=poly,C=0.01,Gamma=auto,Degree=3	B-ALL	CDS	0.09	0.084407994	0.09	0.077641521	0.796	0.678333333	0.185292561	0.145245533	0.185292561	0.09348657	0.14508723	0.132262366	0.114947653	0.321666667	0.114947653
SVM	Kernel=poly,C=0.01,Gamma=auto,Degree=3	CLL	CDS	0.24	0.3	0.24	0.263888889	0.834545455	0.785	0.39777157	0.483045892	0.39777157	0.39777157	0.428984589	0.300895511	0.289683736	0.215	0.289683736
SVM	Kernel=poly,C=0.01,Gamma=auto,Degree=3	CML	CDS	0.08	0.064285714	0.08	0.071212121	0.745454545	0.69	0.193218357	0.159541577	0.193218357	0.118875441	0.174670094	0.394265599	0.365249788	0.31	0.365249788
SVM	Kernel=poly,C=0.01,Gamma=auto,Degree=3	CMML	CDS	0.13	0.202777778	0.13	0.128138528	0.722	0.623333333	0.249666444	0.340471411	0.249666444	0.134882348	0.200926746	0.386603443	0.332888592	0.376666667	0.332888592
SVM	Kernel=poly,C=0.01,Gamma=auto,Degree=3	MDS	CDS	0.11	0.063796204	0.11	0.074718678	0.73	0.626666667	0.152388393	0.061476921	0.152388393	0.042895159	0.077184409	0.132077418	0.091691916	0.373333333	0.091691916
SVM	Kernel=poly,C=0.01,Gamma=auto,Degree=3	PMF	CDS	0.03	0.0375	0.03	0.033333333	0.844	0.708333333	0.09486833	0.118585412	0.09486833	0.063245553	0.105409255	0.126771886	0.109220018	0.291666667	0.109220018
SVM	Kernel=poly,C=0.1,Gamma=auto,Degree=3	AML	CDS	0.34	0.280610217	0.34	0.280905728	0.792	0.716666667	0.254732976	0.280726311	0.254732976	0.170179874	0.213509467	0.143046224	0.109713431	0.283333333	0.109713431
SVM	Kernel=poly,C=0.1,Gamma=auto,Degree=3	B-ALL	CDS	0.1	0.068609987	0.1	0.080863568	0.766	0.655	0.2	0.147316606	0.2	0.112352602	0.168664274	0.137291256	0.122487087	0.345	0.122487087
SVM	Kernel=poly,C=0.1,Gamma=auto,Degree=3	CLL	CDS	0.24	0.298333333	0.24	0.23979798	0.836363636	0.786666667	0.36270588	0.410543903	0.36270588	0.305499918	0.344752274	0.300596285	0.286722647	0.213333333	0.286722647
SVM	Kernel=poly,C=0.1,Gamma=auto,Degree=3	CML	CDS	0.02	0.025	0.02	0.022222222	0.734545455	0.675	0.063245553	0.079056942	0.063245553	0.039528471	0.070272837	0.389786973	0.3583441	0.325	0.3583441
SVM	Kernel=poly,C=0.1,Gamma=auto,Degree=3	CMML	CDS	0.13	0.226068376	0.13	0.14474271	0.824	0.708333333	0.226323269	0.346130104	0.226323269	0.154203804	0.2226414	0.293908527	0.254860165	0.291666667	0.254860165
SVM	Kernel=poly,C=0.1,Gamma=auto,Degree=3	MDS	CDS	0.08	0.078162526	0.08	0.073481878	0.774	0.658333333	0.091893658	0.073708914	0.091893658	0.03660759	0.067733742	0.108341025	0.089321862	0.341666667	0.089321862
SVM	Kernel=poly,C=0.1,Gamma=auto,Degree=3	PMF	CDS	0.02	0.015384615	0.02	0.017391304	0.846	0.708333333	0.063245553	0.048650426	0.063245553	0.03011693	0.054996133	0.108341025	0.08862809	0.291666667	0.08862809
SVM	Kernel=poly,C=1,Gamma=auto,Degree=3	AML	CDS	0.34	0.292660871	0.34	0.289221487	0.802	0.725	0.254732976	0.283917438	0.254732976	0.173337698	0.218878962	0.143743599	0.112559998	0.275	0.112559998
SVM	Kernel=poly,C=1,Gamma=auto,Degree=3	B-ALL	CDS	0.09	0.064122807	0.09	0.074144201	0.768	0.655	0.172884033	0.134109806	0.172884033	0.094985128	0.149385455	0.138948432	0.121220644	0.345	0.121220644
SVM	Kernel=poly,C=1,Gamma=auto,Degree=3	CLL	CDS	0.24	0.298333333	0.24	0.23979798	0.836363636	0.786666667	0.36270588	0.410543903	0.36270588	0.305499918	0.344752274	0.300596285	0.286722647	0.213333333	0.286722647
SVM	Kernel=poly,C=1,Gamma=auto,Degree=3	CML	CDS	0.02	0.02	0.02	0.02	0.730909091	0.671666667	0.063245553	0.063245553	0.063245553	0.035136418	0.063245553	0.388049205	0.356686569	0.328333333	0.356686569
SVM	Kernel=poly,C=1,Gamma=auto,Degree=3	CMML	CDS	0.13	0.226068376	0.13	0.14474271	0.824	0.708333333	0.226323269	0.346130104	0.226323269	0.154203804	0.2226414	0.293908527	0.254860165	0.291666667	0.254860165
SVM	Kernel=poly,C=1,Gamma=auto,Degree=3	MDS	CDS	0.08	0.077619048	0.08	0.072947118	0.766	0.651666667	0.091893658	0.07329957	0.091893658	0.036022824	0.066798036	0.127906216	0.105832969	0.348333333	0.105832969
SVM	Kernel=poly,C=1,Gamma=auto,Degree=3	PMF	CDS	0.02	0.015384615	0.02	0.017391304	0.844	0.706666667	0.063245553	0.048650426	0.063245553	0.03011693	0.054996133	0.103193454	0.084327404	0.293333333	0.084327404
SVM	Kernel=rbf,C=0.01,Gamma=auto,Degree=3	AML	CDS	0.28	0.320173993	0.28	0.291394236	0.63	0.571666667	0.24404007	0.270250341	0.24404007	0.191702258	0.246482883	0.437187984	0.397216395	0.428333333	0.397216395
SVM	Kernel=rbf,C=0.01,Gamma=auto,Degree=3	B-ALL	CDS	0.75	0.171946497	0.75	0.266258033	0.244	0.328333333	0.31710496	0.055265442	0.31710496	0.053351744	0.080670038	0.251006861	0.181565551	0.671666667	0.181565551
SVM	Kernel=rbf,C=0.01,Gamma=auto,Degree=3	CLL	CDS	0	0	0	0	0	0	0	0	0	0	0	0	0	1	0
SVM	Kernel=rbf,C=0.01,Gamma=auto,Degree=3	CML	CDS	0	0	0	0	0	0	0	0	0	0	0	0	0	1	0
SVM	Kernel=rbf,C=0.01,Gamma=auto,Degree=3	CMML	CDS	0.11	0.11025641	0.11	0.089952904	0.49	0.426666667	0.179195734	0.238968765	0.179195734	0.097642865	0.157793232	0.466404688	0.396839365	0.573333333	0.396839365
SVM	Kernel=rbf,C=0.01,Gamma=auto,Degree=3	MDS	CDS	0.06	0.093333333	0.06	0.071578947	0.28	0.243333333	0.126491106	0.206559112	0.126491106	0.093402132	0.152201451	0.45136829	0.392145098	0.756666667	0.392145098
SVM	Kernel=rbf,C=0.01,Gamma=auto,Degree=3	PMF	CDS	0	0	0	0	0.096	0.08	0	0	0	0	0	0.303578655	0.252982213	0.92	0.252982213
SVM	Kernel=rbf,C=0.1,Gamma=auto,Degree=3	AML	CDS	0.26	0.34	0.26	0.288819207	0.732	0.653333333	0.217050941	0.251655016	0.217050941	0.183292665	0.228459963	0.387493369	0.347282217	0.346666667	0.347282217
SVM	Kernel=rbf,C=0.1,Gamma=auto,Degree=3	B-ALL	CDS	0.65	0.170160245	0.65	0.254702102	0.292	0.351666667	0.271825107	0.075307391	0.271825107	0.067212122	0.096096109	0.275229197	0.210151327	0.648333333	0.210151327
SVM	Kernel=rbf,C=0.1,Gamma=auto,Degree=3	CLL	CDS	0	0	0	0	0.096363636	0.088333333	0	0	0	0	0	0.304728575	0.279334527	0.911666667	0.279334527
SVM	Kernel=rbf,C=0.1,Gamma=auto,Degree=3	CML	CDS	0	0	0	0	0.376363636	0.345	0	0	0	0	0	0.4881742	0.447493017	0.655	0.447493017
SVM	Kernel=rbf,C=0.1,Gamma=auto,Degree=3	CMML	CDS	0.04	0.082051282	0.04	0.048160535	0.49	0.415	0.084327404	0.211026316	0.084327404	0.061870948	0.10631501	0.462385121	0.391771066	0.585	0.391771066
SVM	Kernel=rbf,C=0.1,Gamma=auto,Degree=3	MDS	CDS	0.1	0.129385965	0.1	0.102022297	0.542	0.468333333	0.163299316	0.247324609	0.163299316	0.103638382	0.168460629	0.473234732	0.406691711	0.531666667	0.406691711
SVM	Kernel=rbf,C=0.1,Gamma=auto,Degree=3	PMF	CDS	0	0	0	0	0.384	0.32	0	0	0	0	0	0.495921141	0.413267617	0.68	0.413267617
SVM	Kernel=rbf,C=1,Gamma=auto,Degree=3	AML	CDS	0.3	0.23012987	0.3	0.238588936	0.818	0.731666667	0.25819889	0.213857896	0.25819889	0.131524529	0.196661345	0.14950288	0.102875329	0.268333333	0.102875329
SVM	Kernel=rbf,C=1,Gamma=auto,Degree=3	B-ALL	CDS	0.23	0.114340949	0.23	0.146729738	0.608	0.545	0.279085809	0.135370482	0.279085809	0.106589368	0.171380388	0.189314553	0.169976396	0.455	0.169976396
SVM	Kernel=rbf,C=1,Gamma=auto,Degree=3	CLL	CDS	0.04	0.066666667	0.04	0.05	0.767272727	0.706666667	0.126491106	0.210818511	0.126491106	0.105409255	0.158113883	0.405000879	0.373356481	0.293333333	0.373356481
SVM	Kernel=rbf,C=1,Gamma=auto,Degree=3	CML	CDS	0.02	0.014285714	0.02	0.016666667	0.732727273	0.673333333	0.063245553	0.045175395	0.063245553	0.028747979	0.052704628	0.390808068	0.359028181	0.326666667	0.359028181
SVM	Kernel=rbf,C=1,Gamma=auto,Degree=3	CMML	CDS	0.09	0.243650794	0.09	0.114724646	0.908	0.771666667	0.128668394	0.341998116	0.128668394	0.096962852	0.152327729	0.05432413	0.055025247	0.228333333	0.055025247
SVM	Kernel=rbf,C=1,Gamma=auto,Degree=3	MDS	CDS	0.19	0.228689448	0.19	0.189474639	0.854	0.743333333	0.137032032	0.166479901	0.137032032	0.078213027	0.128174202	0.083293324	0.066295262	0.256666667	0.066295262
SVM	Kernel=rbf,C=1,Gamma=auto,Degree=3	PMF	CDS	0	0	0	0	0.89	0.741666667	0	0	0	0	0	0.083399973	0.069499978	0.258333333	0.069499978
MLP	LayerSize=200,Solver=adam,LearningRate=adaptive,Activation=relu	AML	CDS	0.26	0.250039683	0.26	0.23221869	0.804	0.713333333	0.217050941	0.249618031	0.217050941	0.127414561	0.192200964	0.125715729	0.109938254	0.286666667	0.109938254
MLP	LayerSize=200,Solver=adam,LearningRate=adaptive,Activation=relu	B-ALL	CDS	0.04	0.028644689	0.04	0.030460358	0.772	0.65	0.06992059	0.05007171	0.06992059	0.026169657	0.049580387	0.178935122	0.1435872	0.35	0.1435872
MLP	LayerSize=200,Solver=adam,LearningRate=adaptive,Activation=relu	CLL	CDS	0.18	0.189772727	0.18	0.17232906	0.841818182	0.786666667	0.257336788	0.329960988	0.257336788	0.199408985	0.264018403	0.299623271	0.280299663	0.213333333	0.280299663
MLP	LayerSize=200,Solver=adam,LearningRate=adaptive,Activation=relu	CML	CDS	0.2	0.183333333	0.2	0.190909091	0.749090909	0.703333333	0.421637021	0.388491861	0.421637021	0.388491861	0.403041695	0.398417439	0.377924808	0.296666667	0.377924808
MLP	LayerSize=200,Solver=adam,LearningRate=adaptive,Activation=relu	CMML	CDS	0.09	0.075974026	0.09	0.082142857	0.79	0.673333333	0.172884033	0.150212396	0.172884033	0.102754199	0.160157275	0.283666471	0.240908773	0.326666667	0.240908773
MLP	LayerSize=200,Solver=adam,LearningRate=adaptive,Activation=relu	MDS	CDS	0.09	0.051064395	0.09	0.064535558	0.74	0.631666667	0.137032032	0.079445748	0.137032032	0.056939739	0.099490215	0.126841984	0.101364152	0.368333333	0.101364152
MLP	LayerSize=200,Solver=adam,LearningRate=adaptive,Activation=relu	PMF	CDS	0	0	0	0	0.748	0.623333333	0	0	0	0	0	0.282402392	0.235335327	0.376666667	0.235335327
MLP	LayerSize=200,Solver=lbfgs,LearningRate=constant,Activation=logistic	AML	CDS	0.23	0.171304512	0.23	0.187513071	0.808	0.711666667	0.205750658	0.13821834	0.205750658	0.090755404	0.146338145	0.09624044	0.062878484	0.288333333	0.062878484
MLP	LayerSize=200,Solver=lbfgs,LearningRate=constant,Activation=logistic	B-ALL	CDS	0.07	0.05125	0.07	0.058188034	0.776	0.658333333	0.105934991	0.072063126	0.105934991	0.046745318	0.084157025	0.105324894	0.086869421	0.341666667	0.086869421
MLP	LayerSize=200,Solver=lbfgs,LearningRate=constant,Activation=logistic	CLL	CDS	0.14	0.283333333	0.14	0.185714286	0.945454545	0.878333333	0.211869981	0.41611074	0.211869981	0.209947263	0.276539189	0.063564173	0.069411103	0.121666667	0.069411103
MLP	LayerSize=200,Solver=lbfgs,LearningRate=constant,Activation=logistic	CML	CDS	0.12	0.103030303	0.12	0.1	0.8	0.743333333	0.269979423	0.228649031	0.269979423	0.140545674	0.210818511	0.297402282	0.277577706	0.256666667	0.277577706
MLP	LayerSize=200,Solver=lbfgs,LearningRate=constant,Activation=logistic	CMML	CDS	0.13	0.094206349	0.13	0.1045671	0.852	0.731666667	0.254077853	0.149683115	0.254077853	0.126476167	0.184309543	0.089044309	0.073050803	0.268333333	0.073050803
MLP	LayerSize=200,Solver=lbfgs,LearningRate=constant,Activation=logistic	MDS	CDS	0.11	0.08903243	0.11	0.096344466	0.786	0.673333333	0.137032032	0.100265509	0.137032032	0.062592574	0.110416784	0.049933289	0.045946829	0.326666667	0.045946829
MLP	LayerSize=200,Solver=lbfgs,LearningRate=constant,Activation=logistic	PMF	CDS	0	0	0	0	0.782	0.651666667	0	0	0	0	0	0.284948338	0.237456949	0.348333333	0.237456949
MLP	LayerSize=200,Solver=lbfgs,LearningRate=constant,Activation=relu	AML	CDS	0.22	0.188538654	0.22	0.188873133	0.786	0.691666667	0.20976177	0.197937054	0.20976177	0.115637949	0.180459008	0.131335025	0.115269411	0.308333333	0.115269411
MLP	LayerSize=200,Solver=lbfgs,LearningRate=constant,Activation=relu	B-ALL	CDS	0.03	0.028639781	0.03	0.028185067	0.784	0.658333333	0.048304589	0.050815941	0.048304589	0.024686957	0.046813326	0.115007246	0.095662085	0.341666667	0.095662085
MLP	LayerSize=200,Solver=lbfgs,LearningRate=constant,Activation=relu	CLL	CDS	0.1	0.1	0.1	0.1	0.558181818	0.52	0.21602469	0.21602469	0.21602469	0.149118726	0.21602469	0.483714583	0.45132179	0.48	0.45132179
MLP	LayerSize=200,Solver=lbfgs,LearningRate=constant,Activation=relu	CML	CDS	0.28	0.19031746	0.28	0.219761905	0.938181818	0.883333333	0.423739962	0.270339254	0.423739962	0.263585874	0.323899089	0.036565098	0.045133547	0.116666667	0.045133547
MLP	LayerSize=200,Solver=lbfgs,LearningRate=constant,Activation=relu	CMML	CDS	0.1	0.122402597	0.1	0.106722689	0.89	0.758333333	0.156347192	0.159719508	0.156347192	0.098546304	0.153312555	0.052704628	0.048591266	0.241666667	0.048591266
MLP	LayerSize=200,Solver=lbfgs,LearningRate=constant,Activation=relu	MDS	CDS	0.11	0.092227661	0.11	0.091119895	0.736	0.631666667	0.128668394	0.122025649	0.128668394	0.055558255	0.097543161	0.10101705	0.083314813	0.368333333	0.083314813
MLP	LayerSize=200,Solver=lbfgs,LearningRate=constant,Activation=relu	PMF	CDS	0.08	0.057777778	0.08	0.066526316	0.864	0.733333333	0.220100987	0.147851555	0.220100987	0.122278326	0.176516548	0.074117025	0.06758625	0.266666667	0.06758625
NB		AML	CDS	0.72	0.298365791	0.72	0.41514342	0.658	0.668333333	0.274064064	0.093536887	0.274064064	0.107485785	0.132108951	0.115643129	0.091439111	0.331666667	0.091439111
NB		B-ALL	CDS	0.6	0.203969808	0.6	0.300897616	0.554	0.561666667	0.365148372	0.109419226	0.365148372	0.114285502	0.166487848	0.134676567	0.116547558	0.438333333	0.116547558
NB		CLL	CDS	0	0	0	0	0	0	0	0	0	0	0	0	0	1	0
NB		CML	CDS	0	0	0	0	0.194545455	0.178333333	0	0	0	0	0	0.410160219	0.3759802	0.821666667	0.3759802
NB		CMML	CDS	0.04	0.2	0.04	0.064335664	0.388	0.33	0.096609178	0.421637021	0.096609178	0.096609178	0.150807024	0.501659468	0.427294099	0.67	0.427294099
NB		MDS	CDS	0.19	0.216071429	0.19	0.195238095	0.718	0.63	0.321282154	0.334230298	0.321282154	0.309539682	0.320186705	0.385221437	0.344695249	0.37	0.344695249
NB		PMF	CDS	0	0	0	0	0.098	0.081666667	0	0	0	0	0	0.309903211	0.258252676	0.918333333	0.258252676
RF	NTree=1000,MaxNumberFeatures=sauto,MinsampleLeaf=1	AML	CDS	0.73	0.32690487	0.73	0.430506843	0.676	0.685	0.258413966	0.075607197	0.258413966	0.074186505	0.089669621	0.153998557	0.097957537	0.315	0.097957537
RF	NTree=1000,MaxNumberFeatures=sauto,MinsampleLeaf=1	B-ALL	CDS	0.5	0.266558164	0.5	0.330019964	0.736	0.696666667	0.316227766	0.117566828	0.316227766	0.098912059	0.147335037	0.134263423	0.078881064	0.303333333	0.078881064
RF	NTree=1000,MaxNumberFeatures=sauto,MinsampleLeaf=1	CLL	CDS	0	0	0	0	0.090909091	0.083333333	0	0	0	0	0	0.287479787	0.263523138	0.916666667	0.263523138
RF	NTree=1000,MaxNumberFeatures=sauto,MinsampleLeaf=1	CML	CDS	0.12	0.3	0.12	0.16547619	0.494545455	0.463333333	0.21499354	0.483045892	0.21499354	0.21499354	0.28408098	0.521409406	0.488939391	0.536666667	0.488939391
RF	NTree=1000,MaxNumberFeatures=sauto,MinsampleLeaf=1	CMML	CDS	0.36	0.407864358	0.36	0.373389858	0.906	0.815	0.250333111	0.27509502	0.250333111	0.200762885	0.250485526	0.058916136	0.067791438	0.185	0.067791438
RF	NTree=1000,MaxNumberFeatures=sauto,MinsampleLeaf=1	MDS	CDS	0.04	0.078571429	0.04	0.05210084	0.818	0.688333333	0.084327404	0.173172348	0.084327404	0.063731691	0.110479259	0.292035006	0.246587825	0.311666667	0.246587825
RF	NTree=1000,MaxNumberFeatures=sauto,MinsampleLeaf=1	PMF	CDS	0.04	0.079285714	0.04	0.052717087	0.826	0.695	0.051639778	0.105433454	0.051639778	0.036604916	0.068324094	0.291517105	0.245332981	0.305	0.245332981
RF	NTree=500,MaxNumberFeatures=sauto,MinsampleLeaf=1	AML	CDS	0.69	0.30881989	0.69	0.412513337	0.684	0.685	0.255821118	0.067437044	0.255821118	0.068636002	0.086983326	0.114620146	0.068245201	0.315	0.068245201
RF	NTree=500,MaxNumberFeatures=sauto,MinsampleLeaf=1	B-ALL	CDS	0.42	0.209173195	0.42	0.266755528	0.716	0.666666667	0.339280284	0.113415029	0.339280284	0.116686391	0.166703197	0.124650623	0.079349205	0.333333333	0.079349205
RF	NTree=500,MaxNumberFeatures=sauto,MinsampleLeaf=1	CLL	CDS	0	0	0	0	0.094545455	0.086666667	0	0	0	0	0	0.298978979	0.274064064	0.913333333	0.274064064
RF	NTree=500,MaxNumberFeatures=sauto,MinsampleLeaf=1	CML	CDS	0.08	0.3	0.08	0.123809524	0.398181818	0.371666667	0.13984118	0.483045892	0.13984118	0.13984118	0.209619988	0.514077311	0.47997235	0.628333333	0.47997235
RF	NTree=500,MaxNumberFeatures=sauto,MinsampleLeaf=1	CMML	CDS	0.3	0.323396465	0.3	0.301456088	0.878	0.781666667	0.205480467	0.225292848	0.205480467	0.132139335	0.188829519	0.060699625	0.058505038	0.218333333	0.058505038
RF	NTree=500,MaxNumberFeatures=sauto,MinsampleLeaf=1	MDS	CDS	0	0	0	0	0.806	0.671666667	0	0	0	0	0	0.29044793	0.242039942	0.328333333	0.242039942
RF	NTree=500,MaxNumberFeatures=sauto,MinsampleLeaf=1	PMF	CDS	0.03	0.075	0.03	0.04217033	0.92	0.771666667	0.048304589	0.126990327	0.048304589	0.036752385	0.06824664	0.042163702	0.037720545	0.228333333	0.037720545
RF	NTree=750,MaxNumberFeatures=sauto,MinsampleLeaf=1	AML	CDS	0.68	0.312840194	0.68	0.413857989	0.682	0.681666667	0.261618892	0.090007955	0.261618892	0.08545589	0.107710471	0.147708421	0.104068472	0.318333333	0.104068472
RF	NTree=750,MaxNumberFeatures=sauto,MinsampleLeaf=1	B-ALL	CDS	0.51	0.266895604	0.51	0.338794313	0.742	0.703333333	0.321282154	0.127944034	0.321282154	0.115697586	0.168925606	0.116790411	0.077300121	0.296666667	0.077300121
RF	NTree=750,MaxNumberFeatures=sauto,MinsampleLeaf=1	CLL	CDS	0	0	0	0	0.187272727	0.171666667	0	0	0	0	0	0.395386619	0.362437734	0.828333333	0.362437734
RF	NTree=750,MaxNumberFeatures=sauto,MinsampleLeaf=1	CML	CDS	0.12	0.3	0.12	0.16547619	0.492727273	0.461666667	0.21499354	0.483045892	0.21499354	0.21499354	0.28408098	0.519620544	0.487374549	0.538333333	0.487374549
RF	NTree=750,MaxNumberFeatures=sauto,MinsampleLeaf=1	CMML	CDS	0.36	0.386688312	0.36	0.361863438	0.89	0.801666667	0.245854519	0.304176973	0.245854519	0.187054032	0.248060115	0.068799225	0.074721706	0.198333333	0.074721706
RF	NTree=750,MaxNumberFeatures=sauto,MinsampleLeaf=1	MDS	CDS	0.04	0.065384615	0.04	0.045962733	0.814	0.685	0.084327404	0.160179469	0.084327404	0.057724116	0.10041728	0.291517105	0.244753592	0.315	0.244753592
RF	NTree=750,MaxNumberFeatures=sauto,MinsampleLeaf=1	PMF	CDS	0.03	0.066666667	0.03	0.040384615	0.93	0.78	0.048304589	0.116534316	0.048304589	0.035180312	0.06549764	0.03681787	0.03022549	0.22	0.03022549
SVM	Kernel=linear,C=0.01,Gamma=auto,Degree=3	AML	CDS	0.14	0.216608187	0.14	0.145562397	0.828	0.713333333	0.171269768	0.331363627	0.171269768	0.108357328	0.176715062	0.112822378	0.101470667	0.286666667	0.101470667
SVM	Kernel=linear,C=0.01,Gamma=auto,Degree=3	B-ALL	CDS	0.05	0.06	0.05	0.050833333	0.716	0.605	0.108012345	0.157762128	0.108012345	0.073955037	0.121363778	0.156290328	0.137448082	0.395	0.137448082
SVM	Kernel=linear,C=0.01,Gamma=auto,Degree=3	CLL	CDS	0.26	0.202777778	0.26	0.22034632	0.756363636	0.715	0.389301369	0.30877929	0.389301369	0.249608907	0.325354108	0.400660612	0.379444851	0.285	0.379444851
SVM	Kernel=linear,C=0.01,Gamma=auto,Degree=3	CML	CDS	0.12	0.23	0.12	0.13047619	0.841818182	0.781666667	0.21499354	0.416466619	0.21499354	0.14539219	0.217919802	0.30206513	0.280921104	0.218333333	0.280921104
SVM	Kernel=linear,C=0.01,Gamma=auto,Degree=3	CMML	CDS	0.12	0.096800826	0.12	0.095844385	0.884	0.756666667	0.282055944	0.185221867	0.282055944	0.15606728	0.209570087	0.100133245	0.082477082	0.243333333	0.082477082
SVM	Kernel=linear,C=0.01,Gamma=auto,Degree=3	MDS	CDS	0.08	0.062121212	0.08	0.069047619	0.746	0.635	0.161932771	0.142771464	0.161932771	0.098182556	0.150772764	0.089467561	0.087647583	0.365	0.087647583
SVM	Kernel=linear,C=0.01,Gamma=auto,Degree=3	PMF	CDS	0.12	0.080769231	0.12	0.09632107	0.878	0.751666667	0.269979423	0.176206277	0.269979423	0.148680688	0.212630019	0.063560994	0.056355354	0.248333333	0.056355354
SVM	Kernel=linear,C=0.1,Gamma=auto,Degree=3	AML	CDS	0.14	0.216608187	0.14	0.145562397	0.828	0.713333333	0.171269768	0.331363627	0.171269768	0.108357328	0.176715062	0.112822378	0.101470667	0.286666667	0.101470667
SVM	Kernel=linear,C=0.1,Gamma=auto,Degree=3	B-ALL	CDS	0.05	0.06	0.05	0.050833333	0.716	0.605	0.108012345	0.157762128	0.108012345	0.073955037	0.121363778	0.156290328	0.137448082	0.395	0.137448082
SVM	Kernel=linear,C=0.1,Gamma=auto,Degree=3	CLL	CDS	0.26	0.202777778	0.26	0.22034632	0.756363636	0.715	0.389301369	0.30877929	0.389301369	0.249608907	0.325354108	0.400660612	0.379444851	0.285	0.379444851
SVM	Kernel=linear,C=0.1,Gamma=auto,Degree=3	CML	CDS	0.12	0.23	0.12	0.13047619	0.841818182	0.781666667	0.21499354	0.416466619	0.21499354	0.14539219	0.217919802	0.30206513	0.280921104	0.218333333	0.280921104
SVM	Kernel=linear,C=0.1,Gamma=auto,Degree=3	CMML	CDS	0.12	0.096800826	0.12	0.095844385	0.884	0.756666667	0.282055944	0.185221867	0.282055944	0.15606728	0.209570087	0.100133245	0.082477082	0.243333333	0.082477082
SVM	Kernel=linear,C=0.1,Gamma=auto,Degree=3	MDS	CDS	0.08	0.062121212	0.08	0.069047619	0.746	0.635	0.161932771	0.142771464	0.161932771	0.098182556	0.150772764	0.089467561	0.087647583	0.365	0.087647583
SVM	Kernel=linear,C=0.1,Gamma=auto,Degree=3	PMF	CDS	0.12	0.080769231	0.12	0.09632107	0.878	0.751666667	0.269979423	0.176206277	0.269979423	0.148680688	0.212630019	0.063560994	0.056355354	0.248333333	0.056355354
SVM	Kernel=linear,C=1,Gamma=auto,Degree=3	AML	CDS	0.14	0.216608187	0.14	0.145562397	0.828	0.713333333	0.171269768	0.331363627	0.171269768	0.108357328	0.176715062	0.112822378	0.101470667	0.286666667	0.101470667
SVM	Kernel=linear,C=1,Gamma=auto,Degree=3	B-ALL	CDS	0.05	0.06	0.05	0.050833333	0.716	0.605	0.108012345	0.157762128	0.108012345	0.073955037	0.121363778	0.156290328	0.137448082	0.395	0.137448082
SVM	Kernel=linear,C=1,Gamma=auto,Degree=3	CLL	CDS	0.26	0.202777778	0.26	0.22034632	0.756363636	0.715	0.389301369	0.30877929	0.389301369	0.249608907	0.325354108	0.400660612	0.379444851	0.285	0.379444851
SVM	Kernel=linear,C=1,Gamma=auto,Degree=3	CML	CDS	0.12	0.23	0.12	0.13047619	0.841818182	0.781666667	0.21499354	0.416466619	0.21499354	0.14539219	0.217919802	0.30206513	0.280921104	0.218333333	0.280921104
SVM	Kernel=linear,C=1,Gamma=auto,Degree=3	CMML	CDS	0.12	0.096800826	0.12	0.095844385	0.884	0.756666667	0.282055944	0.185221867	0.282055944	0.15606728	0.209570087	0.100133245	0.082477082	0.243333333	0.082477082
SVM	Kernel=linear,C=1,Gamma=auto,Degree=3	MDS	CDS	0.08	0.062121212	0.08	0.069047619	0.746	0.635	0.161932771	0.142771464	0.161932771	0.098182556	0.150772764	0.089467561	0.087647583	0.365	0.087647583
SVM	Kernel=linear,C=1,Gamma=auto,Degree=3	PMF	CDS	0.12	0.080769231	0.12	0.09632107	0.878	0.751666667	0.269979423	0.176206277	0.269979423	0.148680688	0.212630019	0.063560994	0.056355354	0.248333333	0.056355354
SVM	Kernel=poly,C=0.01,Gamma=auto,Degree=3	AML	CDS	0.11	0.193273002	0.11	0.108565071	0.74	0.635	0.1197219	0.312473364	0.1197219	0.064913672	0.113346975	0.282213473	0.240556197	0.365	0.240556197
SVM	Kernel=poly,C=0.01,Gamma=auto,Degree=3	B-ALL	CDS	0.05	0.047884615	0.05	0.046109253	0.766	0.646666667	0.084983659	0.079137205	0.084983659	0.040643135	0.074856553	0.142064148	0.120390312	0.353333333	0.120390312
SVM	Kernel=poly,C=0.01,Gamma=auto,Degree=3	CLL	CDS	0.34	0.301025641	0.34	0.316565657	0.747272727	0.713333333	0.411501316	0.383579231	0.411501316	0.341754235	0.396396893	0.398845902	0.383840245	0.286666667	0.383840245
SVM	Kernel=poly,C=0.01,Gamma=auto,Degree=3	CML	CDS	0	0	0	0	0.805454545	0.738333333	0	0	0	0	0	0.289269369	0.265163588	0.261666667	0.265163588
SVM	Kernel=poly,C=0.01,Gamma=auto,Degree=3	CMML	CDS	0.11	0.127142857	0.11	0.108571429	0.906	0.773333333	0.246981781	0.191449892	0.246981781	0.15432074	0.206871135	0.050815571	0.055666556	0.226666667	0.055666556
SVM	Kernel=poly,C=0.01,Gamma=auto,Degree=3	MDS	CDS	0.08	0.056223623	0.08	0.063756614	0.722	0.615	0.078881064	0.055145095	0.078881064	0.032596464	0.060667246	0.175992424	0.145604318	0.385	0.145604318
SVM	Kernel=poly,C=0.01,Gamma=auto,Degree=3	PMF	CDS	0.06	0.031578947	0.06	0.04137931	0.644	0.546666667	0.18973666	0.0998614	0.18973666	0.0824942	0.130852869	0.351352941	0.29749987	0.453333333	0.29749987
SVM	Kernel=poly,C=0.1,Gamma=auto,Degree=3	AML	CDS	0.11	0.193273002	0.11	0.108565071	0.74	0.635	0.1197219	0.312473364	0.1197219	0.064913672	0.113346975	0.282213473	0.240556197	0.365	0.240556197
SVM	Kernel=poly,C=0.1,Gamma=auto,Degree=3	B-ALL	CDS	0.05	0.047884615	0.05	0.046109253	0.766	0.646666667	0.084983659	0.079137205	0.084983659	0.040643135	0.074856553	0.142064148	0.120390312	0.353333333	0.120390312
SVM	Kernel=poly,C=0.1,Gamma=auto,Degree=3	CLL	CDS	0.34	0.301025641	0.34	0.316565657	0.747272727	0.713333333	0.411501316	0.383579231	0.411501316	0.341754235	0.396396893	0.398845902	0.383840245	0.286666667	0.383840245
SVM	Kernel=poly,C=0.1,Gamma=auto,Degree=3	CML	CDS	0	0	0	0	0.805454545	0.738333333	0	0	0	0	0	0.289269369	0.265163588	0.261666667	0.265163588
SVM	Kernel=poly,C=0.1,Gamma=auto,Degree=3	CMML	CDS	0.11	0.127142857	0.11	0.108571429	0.906	0.773333333	0.246981781	0.191449892	0.246981781	0.15432074	0.206871135	0.050815571	0.055666556	0.226666667	0.055666556
SVM	Kernel=poly,C=0.1,Gamma=auto,Degree=3	MDS	CDS	0.08	0.056223623	0.08	0.063756614	0.722	0.615	0.078881064	0.055145095	0.078881064	0.032596464	0.060667246	0.175992424	0.145604318	0.385	0.145604318
SVM	Kernel=poly,C=0.1,Gamma=auto,Degree=3	PMF	CDS	0.06	0.031578947	0.06	0.04137931	0.644	0.546666667	0.18973666	0.0998614	0.18973666	0.0824942	0.130852869	0.351352941	0.29749987	0.453333333	0.29749987
SVM	Kernel=poly,C=1,Gamma=auto,Degree=3	AML	CDS	0.11	0.193273002	0.11	0.108565071	0.74	0.635	0.1197219	0.312473364	0.1197219	0.064913672	0.113346975	0.282213473	0.240556197	0.365	0.240556197
SVM	Kernel=poly,C=1,Gamma=auto,Degree=3	B-ALL	CDS	0.05	0.047884615	0.05	0.046109253	0.766	0.646666667	0.084983659	0.079137205	0.084983659	0.040643135	0.074856553	0.142064148	0.120390312	0.353333333	0.120390312
SVM	Kernel=poly,C=1,Gamma=auto,Degree=3	CLL	CDS	0.34	0.301025641	0.34	0.316565657	0.747272727	0.713333333	0.411501316	0.383579231	0.411501316	0.341754235	0.396396893	0.398845902	0.383840245	0.286666667	0.383840245
SVM	Kernel=poly,C=1,Gamma=auto,Degree=3	CML	CDS	0	0	0	0	0.805454545	0.738333333	0	0	0	0	0	0.289269369	0.265163588	0.261666667	0.265163588
SVM	Kernel=poly,C=1,Gamma=auto,Degree=3	CMML	CDS	0.11	0.127142857	0.11	0.108571429	0.906	0.773333333	0.246981781	0.191449892	0.246981781	0.15432074	0.206871135	0.050815571	0.055666556	0.226666667	0.055666556
SVM	Kernel=poly,C=1,Gamma=auto,Degree=3	MDS	CDS	0.08	0.056223623	0.08	0.063756614	0.722	0.615	0.078881064	0.055145095	0.078881064	0.032596464	0.060667246	0.175992424	0.145604318	0.385	0.145604318
SVM	Kernel=poly,C=1,Gamma=auto,Degree=3	PMF	CDS	0.06	0.031578947	0.06	0.04137931	0.644	0.546666667	0.18973666	0.0998614	0.18973666	0.0824942	0.130852869	0.351352941	0.29749987	0.453333333	0.29749987
SVM	Kernel=rbf,C=0.01,Gamma=auto,Degree=3	AML	CDS	0.5	0.083333333	0.5	0.142857143	0	0.083333333	0.527046277	0.087841046	0.527046277	0.087841046	0.15058465	0	0.087841046	0.916666667	0.087841046
SVM	Kernel=rbf,C=0.01,Gamma=auto,Degree=3	B-ALL	CDS	0.5	0.083333333	0.5	0.142857143	0	0.083333333	0.527046277	0.087841046	0.527046277	0.087841046	0.15058465	0	0.087841046	0.916666667	0.087841046
SVM	Kernel=rbf,C=0.01,Gamma=auto,Degree=3	CLL	CDS	0	0	0	0	0	0	0	0	0	0	0	0	0	1	0
SVM	Kernel=rbf,C=0.01,Gamma=auto,Degree=3	CML	CDS	0	0	0	0	0	0	0	0	0	0	0	0	0	1	0
SVM	Kernel=rbf,C=0.01,Gamma=auto,Degree=3	CMML	CDS	0	0	0	0	0	0	0	0	0	0	0	0	0	1	0
SVM	Kernel=rbf,C=0.01,Gamma=auto,Degree=3	MDS	CDS	0	0	0	0	0	0	0	0	0	0	0	0	0	1	0
SVM	Kernel=rbf,C=0.01,Gamma=auto,Degree=3	PMF	CDS	0	0	0	0	0	0	0	0	0	0	0	0	0	1	0
SVM	Kernel=rbf,C=0.1,Gamma=auto,Degree=3	AML	CDS	0.6	0.1	0.6	0.171428571	0	0.1	0.516397779	0.086066297	0.516397779	0.086066297	0.147542223	0	0.086066297	0.9	0.086066297
SVM	Kernel=rbf,C=0.1,Gamma=auto,Degree=3	B-ALL	CDS	0.4	0.066666667	0.4	0.114285714	0	0.066666667	0.516397779	0.086066297	0.516397779	0.086066297	0.147542223	0	0.086066297	0.933333333	0.086066297
SVM	Kernel=rbf,C=0.1,Gamma=auto,Degree=3	CLL	CDS	0	0	0	0	0	0	0	0	0	0	0	0	0	1	0
SVM	Kernel=rbf,C=0.1,Gamma=auto,Degree=3	CML	CDS	0	0	0	0	0	0	0	0	0	0	0	0	0	1	0
SVM	Kernel=rbf,C=0.1,Gamma=auto,Degree=3	CMML	CDS	0	0	0	0	0	0	0	0	0	0	0	0	0	1	0
SVM	Kernel=rbf,C=0.1,Gamma=auto,Degree=3	MDS	CDS	0	0	0	0	0	0	0	0	0	0	0	0	0	1	0
SVM	Kernel=rbf,C=0.1,Gamma=auto,Degree=3	PMF	CDS	0	0	0	0	0	0	0	0	0	0	0	0	0	1	0
SVM	Kernel=rbf,C=1,Gamma=auto,Degree=3	AML	CDS	0.6	0.100282486	0.6	0.17184265	0.002	0.101666667	0.516397779	0.086313702	0.516397779	0.086313702	0.147903972	0.006324555	0.087647583	0.898333333	0.087647583
SVM	Kernel=rbf,C=1,Gamma=auto,Degree=3	B-ALL	CDS	0.41	0.166666667	0.41	0.132467532	0.1	0.151666667	0.508702052	0.30429031	0.508702052	0.083222148	0.143027578	0.316227766	0.258968753	0.848333333	0.258968753
SVM	Kernel=rbf,C=1,Gamma=auto,Degree=3	CLL	CDS	0	0	0	0	0	0	0	0	0	0	0	0	0	1	0
SVM	Kernel=rbf,C=1,Gamma=auto,Degree=3	CML	CDS	0	0	0	0	0	0	0	0	0	0	0	0	0	1	0
SVM	Kernel=rbf,C=1,Gamma=auto,Degree=3	CMML	CDS	0	0	0	0	0	0	0	0	0	0	0	0	0	1	0
SVM	Kernel=rbf,C=1,Gamma=auto,Degree=3	MDS	CDS	0	0	0	0	0	0	0	0	0	0	0	0	0	1	0
SVM	Kernel=rbf,C=1,Gamma=auto,Degree=3	PMF	CDS	0	0	0	0	0	0	0	0	0	0	0	0	0	1	0
MLP	LayerSize=200,Solver=adam,LearningRate=adaptive,Activation=relu	AML	CDS	0.26	0.353461538	0.26	0.275226092	0.86	0.76	0.211869981	0.329832128	0.211869981	0.133028741	0.205470398	0.11155467	0.109205888	0.24	0.109205888
MLP	LayerSize=200,Solver=adam,LearningRate=adaptive,Activation=relu	B-ALL	CDS	0.09	0.034391534	0.09	0.049694856	0.672	0.575	0.251440296	0.093232858	0.251440296	0.086699233	0.136000144	0.259948713	0.217200198	0.425	0.217200198
MLP	LayerSize=200,Solver=adam,LearningRate=adaptive,Activation=relu	CLL	CDS	0.22	0.255952381	0.22	0.201064287	0.825454545	0.775	0.319026296	0.370187266	0.319026296	0.254731953	0.285731965	0.299519051	0.28276086	0.225	0.28276086
MLP	LayerSize=200,Solver=adam,LearningRate=adaptive,Activation=relu	CML	CDS	0.32	0.267678571	0.32	0.264871795	0.901818182	0.853333333	0.402216083	0.36630166	0.402216083	0.261075421	0.331933284	0.093183666	0.098695191	0.146666667	0.098695191
MLP	LayerSize=200,Solver=adam,LearningRate=adaptive,Activation=relu	CMML	CDS	0.11	0.1625	0.11	0.095104895	0.726	0.623333333	0.314289322	0.353798829	0.314289322	0.196656073	0.243658326	0.388735843	0.336576812	0.376666667	0.336576812
MLP	LayerSize=200,Solver=adam,LearningRate=adaptive,Activation=relu	MDS	CDS	0.09	0.061841949	0.09	0.072740741	0.788	0.671666667	0.137032032	0.095295204	0.137032032	0.064855112	0.111387291	0.122999548	0.100630727	0.328333333	0.100630727
MLP	LayerSize=200,Solver=adam,LearningRate=adaptive,Activation=relu	PMF	CDS	0.11	0.092982456	0.11	0.097640653	0.73	0.626666667	0.233095116	0.217878445	0.233095116	0.153314385	0.216656682	0.280198342	0.244469696	0.373333333	0.244469696
MLP	LayerSize=200,Solver=lbfgs,LearningRate=constant,Activation=logistic	AML	CDS	0.21	0.216465201	0.21	0.195321693	0.834	0.73	0.218326972	0.205735489	0.218326972	0.134036575	0.192777841	0.101126983	0.091893658	0.27	0.091893658
MLP	LayerSize=200,Solver=lbfgs,LearningRate=constant,Activation=logistic	B-ALL	CDS	0.03	0.062698413	0.03	0.032142857	0.81	0.68	0.048304589	0.155947837	0.048304589	0.030890365	0.057244728	0.151217283	0.125658758	0.32	0.125658758
MLP	LayerSize=200,Solver=lbfgs,LearningRate=constant,Activation=logistic	CLL	CDS	0.04	0.066666667	0.04	0.05	0.705454545	0.65	0.126491106	0.210818511	0.126491106	0.105409255	0.158113883	0.387101494	0.357632821	0.35	0.357632821
MLP	LayerSize=200,Solver=lbfgs,LearningRate=constant,Activation=logistic	CML	CDS	0.08	0.1	0.08	0.088888889	0.794545455	0.735	0.252982213	0.316227766	0.252982213	0.252982213	0.281091348	0.296418784	0.277605502	0.265	0.277605502
MLP	LayerSize=200,Solver=lbfgs,LearningRate=constant,Activation=logistic	CMML	CDS	0.19	0.148681319	0.19	0.166231884	0.844	0.735	0.276686746	0.213672175	0.276686746	0.173979513	0.240329352	0.092760145	0.092446181	0.265	0.092446181
MLP	LayerSize=200,Solver=lbfgs,LearningRate=constant,Activation=logistic	MDS	CDS	0.22	0.154309524	0.22	0.179539683	0.726	0.641666667	0.261618892	0.185323577	0.261618892	0.156679577	0.216927403	0.276333132	0.245106427	0.358333333	0.245106427
MLP	LayerSize=200,Solver=lbfgs,LearningRate=constant,Activation=logistic	PMF	CDS	0	0	0	0	0.848	0.706666667	0	0	0	0	0	0.061967734	0.051639778	0.293333333	0.051639778
MLP	LayerSize=200,Solver=lbfgs,LearningRate=constant,Activation=relu	AML	CDS	0.04	0.25	0.04	0.068181818	0.772	0.65	0.06992059	0.424918293	0.06992059	0.069108185	0.118067371	0.408161188	0.344354827	0.35	0.344354827
MLP	LayerSize=200,Solver=lbfgs,LearningRate=constant,Activation=relu	B-ALL	CDS	0.03	0.105882353	0.03	0.040740741	0.702	0.59	0.067494856	0.314704355	0.067494856	0.063063371	0.105409255	0.382674797	0.321858032	0.41	0.321858032
MLP	LayerSize=200,Solver=lbfgs,LearningRate=constant,Activation=relu	CLL	CDS	0	0	0	0	0	0	0	0	0	0	0	0	0	1	0
MLP	LayerSize=200,Solver=lbfgs,LearningRate=constant,Activation=relu	CML	CDS	0	0	0	0	0.789090909	0.723333333	0	0	0	0	0	0.292194131	0.267844621	0.276666667	0.267844621
MLP	LayerSize=200,Solver=lbfgs,LearningRate=constant,Activation=relu	CMML	CDS	0.69	0.157576083	0.69	0.253382225	0.328	0.388333333	0.390014245	0.087661856	0.390014245	0.082783584	0.137544683	0.239851806	0.159290479	0.611666667	0.159290479
MLP	LayerSize=200,Solver=lbfgs,LearningRate=constant,Activation=relu	MDS	CDS	0	0	0	0	0.38	0.316666667	0	0	0	0	0	0.407703596	0.339752997	0.683333333	0.339752997
MLP	LayerSize=200,Solver=lbfgs,LearningRate=constant,Activation=relu	PMF	CDS	0	0	0	0	0.092	0.076666667	0	0	0	0	0	0.290929545	0.242441287	0.923333333	0.242441287
NB		AML	CDS	0.65	0.239450681	0.65	0.346187929	0.594	0.603333333	0.295334086	0.087947864	0.295334086	0.100166535	0.135306062	0.111175537	0.096481304	0.396666667	0.096481304
NB		B-ALL	CDS	0.48	0.185617075	0.48	0.266055261	0.626	0.601666667	0.39384148	0.160903232	0.39384148	0.154202616	0.224134364	0.112763272	0.112614825	0.398333333	0.112614825
NB		CLL	CDS	0	0	0	0	0	0	0	0	0	0	0	0	0	1	0
NB		CML	CDS	0	0	0	0	0.378181818	0.346666667	0	0	0	0	0	0.488907254	0.448164983	0.653333333	0.448164983
NB		CMML	CDS	0.03	0.15	0.03	0.05	0.582	0.49	0.067494856	0.337474279	0.067494856	0.066501172	0.112491426	0.501593018	0.422675196	0.51	0.422675196
NB		MDS	CDS	0.14	0.131746032	0.14	0.134210526	0.802	0.691666667	0.267498702	0.282566434	0.267498702	0.229376125	0.272418287	0.291578082	0.255223214	0.308333333	0.255223214
NB		PMF	CDS	0	0	0	0	0.28	0.233333333	0	0	0	0	0	0.451072795	0.375893996	0.766666667	0.375893996
RF	NTree=1000,MaxNumberFeatures=sauto,MinsampleLeaf=1	AML	CDS	0.77	0.323334117	0.77	0.446097815	0.664	0.681666667	0.211081869	0.058822817	0.211081869	0.063879222	0.075996137	0.124650623	0.087647583	0.318333333	0.087647583
RF	NTree=1000,MaxNumberFeatures=sauto,MinsampleLeaf=1	B-ALL	CDS	0.48	0.241378066	0.48	0.314988628	0.728	0.686666667	0.308400893	0.112248215	0.308400893	0.117270195	0.162402199	0.087024901	0.057089923	0.313333333	0.057089923
RF	NTree=1000,MaxNumberFeatures=sauto,MinsampleLeaf=1	CLL	CDS	0	0	0	0	0.090909091	0.083333333	0	0	0	0	0	0.287479787	0.263523138	0.916666667	0.263523138
RF	NTree=1000,MaxNumberFeatures=sauto,MinsampleLeaf=1	CML	CDS	0.06	0.3	0.06	0.1	0.489090909	0.453333333	0.096609178	0.483045892	0.096609178	0.096609178	0.161015297	0.515931673	0.478474944	0.546666667	0.478474944
RF	NTree=1000,MaxNumberFeatures=sauto,MinsampleLeaf=1	CMML	CDS	0.37	0.415119048	0.37	0.385521156	0.896	0.808333333	0.286937856	0.293417518	0.286937856	0.238683694	0.28253478	0.057965507	0.08862809	0.191666667	0.08862809
RF	NTree=1000,MaxNumberFeatures=sauto,MinsampleLeaf=1	MDS	CDS	0.08	0.1475	0.08	0.101904762	0.75	0.638333333	0.131656118	0.243370431	0.131656118	0.101242284	0.166298914	0.396680672	0.338209702	0.361666667	0.338209702
RF	NTree=1000,MaxNumberFeatures=sauto,MinsampleLeaf=1	PMF	CDS	0.05	0.12	0.05	0.069102564	0.84	0.708333333	0.070710678	0.20976177	0.070710678	0.059725636	0.103253028	0.296647939	0.250462535	0.291666667	0.250462535
RF	NTree=500,MaxNumberFeatures=sauto,MinsampleLeaf=1	AML	CDS	0.78	0.332537807	0.78	0.457369238	0.68	0.696666667	0.229975844	0.061184198	0.229975844	0.070566486	0.085658839	0.113529242	0.073198529	0.303333333	0.073198529
RF	NTree=500,MaxNumberFeatures=sauto,MinsampleLeaf=1	B-ALL	CDS	0.48	0.249350589	0.48	0.319526578	0.73	0.688333333	0.297396107	0.095243311	0.297396107	0.100534944	0.139228686	0.099888827	0.060374347	0.311666667	0.060374347
RF	NTree=500,MaxNumberFeatures=sauto,MinsampleLeaf=1	CLL	CDS	0	0	0	0	0.187272727	0.171666667	0	0	0	0	0	0.395386619	0.362437734	0.828333333	0.362437734
RF	NTree=500,MaxNumberFeatures=sauto,MinsampleLeaf=1	CML	CDS	0.08	0.2	0.08	0.108333333	0.389090909	0.363333333	0.193218357	0.421637021	0.193218357	0.193218357	0.248607232	0.502935369	0.470211405	0.636666667	0.470211405
RF	NTree=500,MaxNumberFeatures=sauto,MinsampleLeaf=1	CMML	CDS	0.37	0.43762987	0.37	0.389221628	0.906	0.816666667	0.29078438	0.339160391	0.29078438	0.245481543	0.294693815	0.066030296	0.087135484	0.183333333	0.087135484
RF	NTree=500,MaxNumberFeatures=sauto,MinsampleLeaf=1	MDS	CDS	0.11	0.143030303	0.11	0.118479853	0.728	0.625	0.166332999	0.185555308	0.166332999	0.102520945	0.166972586	0.388180943	0.332893228	0.375	0.332893228
RF	NTree=500,MaxNumberFeatures=sauto,MinsampleLeaf=1	PMF	CDS	0.03	0.078571429	0.03	0.040196078	0.744	0.625	0.067494856	0.173172348	0.067494856	0.048320428	0.086270796	0.393818909	0.330940485	0.375	0.330940485
RF	NTree=750,MaxNumberFeatures=sauto,MinsampleLeaf=1	AML	CDS	0.76	0.317334848	0.76	0.443013729	0.664	0.68	0.211869981	0.0793794	0.211869981	0.087512317	0.106319498	0.105746027	0.087418392	0.32	0.087418392
RF	NTree=750,MaxNumberFeatures=sauto,MinsampleLeaf=1	B-ALL	CDS	0.55	0.276556787	0.55	0.362326454	0.73	0.7	0.299072641	0.10018073	0.299072641	0.113573963	0.150405392	0.071336449	0.054997194	0.3	0.054997194
RF	NTree=750,MaxNumberFeatures=sauto,MinsampleLeaf=1	CLL	CDS	0	0	0	0	0.189090909	0.173333333	0	0	0	0	0	0.399007032	0.365756446	0.826666667	0.365756446
RF	NTree=750,MaxNumberFeatures=sauto,MinsampleLeaf=1	CML	CDS	0.02	0.1	0.02	0.033333333	0.290909091	0.268333333	0.063245553	0.316227766	0.063245553	0.063245553	0.105409255	0.468591073	0.432367157	0.731666667	0.432367157
RF	NTree=750,MaxNumberFeatures=sauto,MinsampleLeaf=1	CMML	CDS	0.37	0.432619048	0.37	0.382865546	0.894	0.806666667	0.245175674	0.263511306	0.245175674	0.175219755	0.228844622	0.065353738	0.075849103	0.193333333	0.075849103
RF	NTree=750,MaxNumberFeatures=sauto,MinsampleLeaf=1	MDS	CDS	0.1	0.182142857	0.1	0.127415966	0.846	0.721666667	0.163299316	0.299494093	0.163299316	0.131869645	0.206398609	0.299636817	0.257606504	0.278333333	0.257606504
RF	NTree=750,MaxNumberFeatures=sauto,MinsampleLeaf=1	PMF	CDS	0.05	0.183333333	0.05	0.077289377	0.956	0.805	0.070710678	0.316227766	0.070710678	0.066387895	0.113460516	0.026331224	0.028382311	0.195	0.028382311
SVM	Kernel=linear,C=0.01,Gamma=auto,Degree=3	AML	CDS	0.13	0.232983193	0.13	0.146580435	0.856	0.735	0.170293864	0.345882936	0.170293864	0.113303128	0.180627322	0.124293559	0.110400505	0.265	0.110400505
SVM	Kernel=linear,C=0.01,Gamma=auto,Degree=3	B-ALL	CDS	0.03	0.028055556	0.03	0.028253968	0.744	0.625	0.048304589	0.048120541	0.048304589	0.024488186	0.046505499	0.110674699	0.09436271	0.375	0.09436271
SVM	Kernel=linear,C=0.01,Gamma=auto,Degree=3	CLL	CDS	0.22	0.2425	0.22	0.223376068	0.956363636	0.895	0.319026296	0.373431907	0.319026296	0.263290257	0.327606096	0.03229797	0.043068994	0.105	0.043068994
SVM	Kernel=linear,C=0.01,Gamma=auto,Degree=3	CML	CDS	0.12	0.073333333	0.12	0.087058824	0.732727273	0.681666667	0.269979423	0.155396744	0.269979423	0.118355625	0.184288693	0.391840563	0.364170798	0.318333333	0.364170798
SVM	Kernel=linear,C=0.01,Gamma=auto,Degree=3	CMML	CDS	0.12	0.178181818	0.12	0.109229437	0.79	0.678333333	0.278088715	0.343032445	0.278088715	0.174249382	0.223678276	0.283979655	0.24771175	0.321666667	0.24771175
SVM	Kernel=linear,C=0.01,Gamma=auto,Degree=3	MDS	CDS	0.12	0.065953994	0.12	0.084909025	0.702	0.605	0.220100987	0.128140144	0.220100987	0.108470499	0.161790475	0.097273954	0.094297271	0.395	0.094297271
SVM	Kernel=linear,C=0.01,Gamma=auto,Degree=3	PMF	CDS	0.12	0.064285714	0.12	0.083333333	0.868	0.743333333	0.315524255	0.159541577	0.315524255	0.157532045	0.211549253	0.060516297	0.050430248	0.256666667	0.050430248
SVM	Kernel=linear,C=0.1,Gamma=auto,Degree=3	AML	CDS	0.13	0.232983193	0.13	0.146580435	0.856	0.735	0.170293864	0.345882936	0.170293864	0.113303128	0.180627322	0.124293559	0.110400505	0.265	0.110400505
SVM	Kernel=linear,C=0.1,Gamma=auto,Degree=3	B-ALL	CDS	0.03	0.028055556	0.03	0.028253968	0.744	0.625	0.048304589	0.048120541	0.048304589	0.024488186	0.046505499	0.110674699	0.09436271	0.375	0.09436271
SVM	Kernel=linear,C=0.1,Gamma=auto,Degree=3	CLL	CDS	0.22	0.2425	0.22	0.223376068	0.956363636	0.895	0.319026296	0.373431907	0.319026296	0.263290257	0.327606096	0.03229797	0.043068994	0.105	0.043068994
SVM	Kernel=linear,C=0.1,Gamma=auto,Degree=3	CML	CDS	0.12	0.073333333	0.12	0.087058824	0.732727273	0.681666667	0.269979423	0.155396744	0.269979423	0.118355625	0.184288693	0.391840563	0.364170798	0.318333333	0.364170798
SVM	Kernel=linear,C=0.1,Gamma=auto,Degree=3	CMML	CDS	0.12	0.178181818	0.12	0.109229437	0.79	0.678333333	0.278088715	0.343032445	0.278088715	0.174249382	0.223678276	0.283979655	0.24771175	0.321666667	0.24771175
SVM	Kernel=linear,C=0.1,Gamma=auto,Degree=3	MDS	CDS	0.12	0.065953994	0.12	0.084909025	0.702	0.605	0.220100987	0.128140144	0.220100987	0.108470499	0.161790475	0.097273954	0.094297271	0.395	0.094297271
SVM	Kernel=linear,C=0.1,Gamma=auto,Degree=3	PMF	CDS	0.12	0.064285714	0.12	0.083333333	0.868	0.743333333	0.315524255	0.159541577	0.315524255	0.157532045	0.211549253	0.060516297	0.050430248	0.256666667	0.050430248
SVM	Kernel=linear,C=1,Gamma=auto,Degree=3	AML	CDS	0.13	0.232983193	0.13	0.146580435	0.856	0.735	0.170293864	0.345882936	0.170293864	0.113303128	0.180627322	0.124293559	0.110400505	0.265	0.110400505
SVM	Kernel=linear,C=1,Gamma=auto,Degree=3	B-ALL	CDS	0.03	0.028055556	0.03	0.028253968	0.744	0.625	0.048304589	0.048120541	0.048304589	0.024488186	0.046505499	0.110674699	0.09436271	0.375	0.09436271
SVM	Kernel=linear,C=1,Gamma=auto,Degree=3	CLL	CDS	0.22	0.2425	0.22	0.223376068	0.956363636	0.895	0.319026296	0.373431907	0.319026296	0.263290257	0.327606096	0.03229797	0.043068994	0.105	0.043068994
SVM	Kernel=linear,C=1,Gamma=auto,Degree=3	CML	CDS	0.12	0.073333333	0.12	0.087058824	0.732727273	0.681666667	0.269979423	0.155396744	0.269979423	0.118355625	0.184288693	0.391840563	0.364170798	0.318333333	0.364170798
SVM	Kernel=linear,C=1,Gamma=auto,Degree=3	CMML	CDS	0.12	0.178181818	0.12	0.109229437	0.79	0.678333333	0.278088715	0.343032445	0.278088715	0.174249382	0.223678276	0.283979655	0.24771175	0.321666667	0.24771175
SVM	Kernel=linear,C=1,Gamma=auto,Degree=3	MDS	CDS	0.12	0.065953994	0.12	0.084909025	0.702	0.605	0.220100987	0.128140144	0.220100987	0.108470499	0.161790475	0.097273954	0.094297271	0.395	0.094297271
SVM	Kernel=linear,C=1,Gamma=auto,Degree=3	PMF	CDS	0.12	0.064285714	0.12	0.083333333	0.868	0.743333333	0.315524255	0.159541577	0.315524255	0.157532045	0.211549253	0.060516297	0.050430248	0.256666667	0.050430248
SVM	Kernel=poly,C=0.01,Gamma=auto,Degree=3	AML	CDS	0.13	0.1825	0.13	0.125709402	0.754	0.65	0.149443412	0.306877192	0.149443412	0.082623585	0.140794762	0.284261226	0.242797482	0.35	0.242797482
SVM	Kernel=poly,C=0.01,Gamma=auto,Degree=3	B-ALL	CDS	0.03	0.01875	0.03	0.023076923	0.766	0.643333333	0.09486833	0.059292706	0.09486833	0.0412471	0.072975638	0.115873494	0.096609178	0.356666667	0.096609178
SVM	Kernel=poly,C=0.01,Gamma=auto,Degree=3	CLL	CDS	0.34	0.264285714	0.34	0.296969697	0.856363636	0.813333333	0.422163739	0.327894018	0.422163739	0.318212625	0.368112185	0.301992161	0.289187879	0.186666667	0.289187879
SVM	Kernel=poly,C=0.01,Gamma=auto,Degree=3	CML	CDS	0.08	0.041666667	0.08	0.054298643	0.901818182	0.833333333	0.168654809	0.090010287	0.168654809	0.067415446	0.115736507	0.072322104	0.062853936	0.166666667	0.062853936
SVM	Kernel=poly,C=0.01,Gamma=auto,Degree=3	CMML	CDS	0.13	0.247727273	0.13	0.151694139	0.912	0.781666667	0.245175674	0.352235163	0.245175674	0.190719032	0.240647428	0.064083279	0.077160247	0.218333333	0.077160247
SVM	Kernel=poly,C=0.01,Gamma=auto,Degree=3	MDS	CDS	0.12	0.09511655	0.12	0.101817501	0.73	0.628333333	0.103279556	0.092020554	0.103279556	0.053146252	0.091777088	0.12901335	0.111124999	0.371666667	0.111124999
SVM	Kernel=poly,C=0.01,Gamma=auto,Degree=3	PMF	CDS	0.07	0.033333333	0.07	0.04516129	0.732	0.621666667	0.221359436	0.105409255	0.221359436	0.092233098	0.142812539	0.274906045	0.231480741	0.378333333	0.231480741
SVM	Kernel=poly,C=0.1,Gamma=auto,Degree=3	AML	CDS	0.13	0.1825	0.13	0.125709402	0.754	0.65	0.149443412	0.306877192	0.149443412	0.082623585	0.140794762	0.284261226	0.242797482	0.35	0.242797482
SVM	Kernel=poly,C=0.1,Gamma=auto,Degree=3	B-ALL	CDS	0.03	0.01875	0.03	0.023076923	0.766	0.643333333	0.09486833	0.059292706	0.09486833	0.0412471	0.072975638	0.115873494	0.096609178	0.356666667	0.096609178
SVM	Kernel=poly,C=0.1,Gamma=auto,Degree=3	CLL	CDS	0.34	0.264285714	0.34	0.296969697	0.856363636	0.813333333	0.422163739	0.327894018	0.422163739	0.318212625	0.368112185	0.301992161	0.289187879	0.186666667	0.289187879
SVM	Kernel=poly,C=0.1,Gamma=auto,Degree=3	CML	CDS	0.08	0.041666667	0.08	0.054298643	0.901818182	0.833333333	0.168654809	0.090010287	0.168654809	0.067415446	0.115736507	0.072322104	0.062853936	0.166666667	0.062853936
SVM	Kernel=poly,C=0.1,Gamma=auto,Degree=3	CMML	CDS	0.13	0.247727273	0.13	0.151694139	0.912	0.781666667	0.245175674	0.352235163	0.245175674	0.190719032	0.240647428	0.064083279	0.077160247	0.218333333	0.077160247
SVM	Kernel=poly,C=0.1,Gamma=auto,Degree=3	MDS	CDS	0.12	0.09511655	0.12	0.101817501	0.73	0.628333333	0.103279556	0.092020554	0.103279556	0.053146252	0.091777088	0.12901335	0.111124999	0.371666667	0.111124999
SVM	Kernel=poly,C=0.1,Gamma=auto,Degree=3	PMF	CDS	0.07	0.033333333	0.07	0.04516129	0.732	0.621666667	0.221359436	0.105409255	0.221359436	0.092233098	0.142812539	0.274906045	0.231480741	0.378333333	0.231480741
SVM	Kernel=poly,C=1,Gamma=auto,Degree=3	AML	CDS	0.13	0.1825	0.13	0.125709402	0.754	0.65	0.149443412	0.306877192	0.149443412	0.082623585	0.140794762	0.284261226	0.242797482	0.35	0.242797482
SVM	Kernel=poly,C=1,Gamma=auto,Degree=3	B-ALL	CDS	0.03	0.01875	0.03	0.023076923	0.766	0.643333333	0.09486833	0.059292706	0.09486833	0.0412471	0.072975638	0.115873494	0.096609178	0.356666667	0.096609178
SVM	Kernel=poly,C=1,Gamma=auto,Degree=3	CLL	CDS	0.34	0.264285714	0.34	0.296969697	0.856363636	0.813333333	0.422163739	0.327894018	0.422163739	0.318212625	0.368112185	0.301992161	0.289187879	0.186666667	0.289187879
SVM	Kernel=poly,C=1,Gamma=auto,Degree=3	CML	CDS	0.08	0.041666667	0.08	0.054298643	0.901818182	0.833333333	0.168654809	0.090010287	0.168654809	0.067415446	0.115736507	0.072322104	0.062853936	0.166666667	0.062853936
SVM	Kernel=poly,C=1,Gamma=auto,Degree=3	CMML	CDS	0.13	0.247727273	0.13	0.151694139	0.912	0.781666667	0.245175674	0.352235163	0.245175674	0.190719032	0.240647428	0.064083279	0.077160247	0.218333333	0.077160247
SVM	Kernel=poly,C=1,Gamma=auto,Degree=3	MDS	CDS	0.12	0.09511655	0.12	0.101817501	0.73	0.628333333	0.103279556	0.092020554	0.103279556	0.053146252	0.091777088	0.12901335	0.111124999	0.371666667	0.111124999
SVM	Kernel=poly,C=1,Gamma=auto,Degree=3	PMF	CDS	0.07	0.033333333	0.07	0.04516129	0.732	0.621666667	0.221359436	0.105409255	0.221359436	0.092233098	0.142812539	0.274906045	0.231480741	0.378333333	0.231480741
SVM	Kernel=rbf,C=0.01,Gamma=auto,Degree=3	AML	CDS	0	0	0	0	0	0	0	0	0	0	0	0	0	1	0
SVM	Kernel=rbf,C=0.01,Gamma=auto,Degree=3	B-ALL	CDS	0	0	0	0	0	0	0	0	0	0	0	0	0	1	0
SVM	Kernel=rbf,C=0.01,Gamma=auto,Degree=3	CLL	CDS	0	0	0	0	0	0	0	0	0	0	0	0	0	1	0
SVM	Kernel=rbf,C=0.01,Gamma=auto,Degree=3	CML	CDS	0	0	0	0	0	0	0	0	0	0	0	0	0	1	0
SVM	Kernel=rbf,C=0.01,Gamma=auto,Degree=3	CMML	CDS	0	0	0	0	0	0	0	0	0	0	0	0	0	1	0
SVM	Kernel=rbf,C=0.01,Gamma=auto,Degree=3	MDS	CDS	0	0	0	0	0	0	0	0	0	0	0	0	0	1	0
SVM	Kernel=rbf,C=0.01,Gamma=auto,Degree=3	PMF	CDS	1	0.166666667	1	0.285714286	0	0.166666667	0	0	0	0	0	0	0	0.833333333	0
SVM	Kernel=rbf,C=0.1,Gamma=auto,Degree=3	AML	CDS	0	0	0	0	0	0	0	0	0	0	0	0	0	1	0
SVM	Kernel=rbf,C=0.1,Gamma=auto,Degree=3	B-ALL	CDS	0	0	0	0	0	0	0	0	0	0	0	0	0	1	0
SVM	Kernel=rbf,C=0.1,Gamma=auto,Degree=3	CLL	CDS	0	0	0	0	0	0	0	0	0	0	0	0	0	1	0
SVM	Kernel=rbf,C=0.1,Gamma=auto,Degree=3	CML	CDS	0	0	0	0	0	0	0	0	0	0	0	0	0	1	0
SVM	Kernel=rbf,C=0.1,Gamma=auto,Degree=3	CMML	CDS	0	0	0	0	0	0	0	0	0	0	0	0	0	1	0
SVM	Kernel=rbf,C=0.1,Gamma=auto,Degree=3	MDS	CDS	0	0	0	0	0	0	0	0	0	0	0	0	0	1	0
SVM	Kernel=rbf,C=0.1,Gamma=auto,Degree=3	PMF	CDS	1	0.166666667	1	0.285714286	0	0.166666667	0	0	0	0	0	0	0	0.833333333	0
SVM	Kernel=rbf,C=1,Gamma=auto,Degree=3	AML	CDS	0	0	0	0	0	0	0	0	0	0	0	0	0	1	0
SVM	Kernel=rbf,C=1,Gamma=auto,Degree=3	B-ALL	CDS	0	0	0	0	0	0	0	0	0	0	0	0	0	1	0
SVM	Kernel=rbf,C=1,Gamma=auto,Degree=3	CLL	CDS	0	0	0	0	0	0	0	0	0	0	0	0	0	1	0
SVM	Kernel=rbf,C=1,Gamma=auto,Degree=3	CML	CDS	0	0	0	0	0	0	0	0	0	0	0	0	0	1	0
SVM	Kernel=rbf,C=1,Gamma=auto,Degree=3	CMML	CDS	0	0	0	0	0	0	0	0	0	0	0	0	0	1	0
SVM	Kernel=rbf,C=1,Gamma=auto,Degree=3	MDS	CDS	0	0	0	0	0	0	0	0	0	0	0	0	0	1	0
SVM	Kernel=rbf,C=1,Gamma=auto,Degree=3	PMF	CDS	1	0.166666667	1	0.285714286	0	0.166666667	0	0	0	0	0	0	0	0.833333333	0
MLP	LayerSize=200,Solver=adam,LearningRate=adaptive,Activation=relu	AML	CDS	0.25	0.161384169	0.25	0.184273681	0.754	0.67	0.263523138	0.170841125	0.263523138	0.125841198	0.184123797	0.146681817	0.115416583	0.33	0.115416583
MLP	LayerSize=200,Solver=adam,LearningRate=adaptive,Activation=relu	B-ALL	CDS	0.01	0.004347826	0.01	0.006060606	0.708	0.591666667	0.031622777	0.013749033	0.031622777	0.009882118	0.019165319	0.27279622	0.226384628	0.408333333	0.226384628
MLP	LayerSize=200,Solver=adam,LearningRate=adaptive,Activation=relu	CLL	CDS	0.24	0.314761905	0.24	0.244848485	0.936363636	0.878333333	0.337309617	0.387538634	0.337309617	0.244836318	0.307156421	0.056366895	0.068064058	0.121666667	0.068064058
MLP	LayerSize=200,Solver=adam,LearningRate=adaptive,Activation=relu	CML	CDS	0.28	0.145454545	0.28	0.190705128	0.805454545	0.761666667	0.45411697	0.234530577	0.45411697	0.225690339	0.307333191	0.290030238	0.277449806	0.238333333	0.277449806
MLP	LayerSize=200,Solver=adam,LearningRate=adaptive,Activation=relu	CMML	CDS	0.09	0.2025	0.09	0.115555556	0.722	0.616666667	0.166332999	0.355990402	0.166332999	0.132104794	0.199257882	0.390606366	0.336375011	0.383333333	0.336375011
MLP	LayerSize=200,Solver=adam,LearningRate=adaptive,Activation=relu	MDS	CDS	0.1	0.077100302	0.1	0.078846331	0.69	0.591666667	0.133333333	0.107713815	0.133333333	0.053679452	0.095653574	0.278128667	0.231240615	0.408333333	0.231240615
MLP	LayerSize=200,Solver=adam,LearningRate=adaptive,Activation=relu	PMF	CDS	0	0	0	0	0.642	0.535	0	0	0	0	0	0.359437833	0.299531527	0.465	0.299531527
MLP	LayerSize=200,Solver=lbfgs,LearningRate=constant,Activation=logistic	AML	CDS	0.22	0.251969697	0.22	0.221342903	0.832	0.73	0.193218357	0.215133395	0.193218357	0.141755987	0.192354606	0.099866578	0.102379107	0.27	0.102379107
MLP	LayerSize=200,Solver=lbfgs,LearningRate=constant,Activation=logistic	B-ALL	CDS	0.06	0.035196078	0.06	0.043720539	0.722	0.611666667	0.126491106	0.075300316	0.126491106	0.054834425	0.093950994	0.293704311	0.244576984	0.388333333	0.244576984
MLP	LayerSize=200,Solver=lbfgs,LearningRate=constant,Activation=logistic	CLL	CDS	0.18	0.223571429	0.18	0.193015873	0.747272727	0.7	0.220100987	0.275739574	0.220100987	0.167370145	0.236212663	0.396444251	0.372512325	0.3	0.372512325
MLP	LayerSize=200,Solver=lbfgs,LearningRate=constant,Activation=logistic	CML	CDS	0.12	0.07	0.12	0.088205128	0.736363636	0.685	0.269979423	0.163639169	0.269979423	0.143528681	0.203308165	0.389320238	0.362301457	0.315	0.362301457
MLP	LayerSize=200,Solver=lbfgs,LearningRate=constant,Activation=logistic	CMML	CDS	0.19	0.113257576	0.19	0.124908425	0.692	0.608333333	0.35103023	0.16426229	0.35103023	0.137256772	0.205060395	0.26148295	0.228014782	0.391666667	0.228014782
MLP	LayerSize=200,Solver=lbfgs,LearningRate=constant,Activation=logistic	MDS	CDS	0.16	0.125654762	0.16	0.138174962	0.782	0.678333333	0.231900362	0.221162875	0.231900362	0.16897055	0.224503041	0.132815662	0.123989745	0.321666667	0.123989745
MLP	LayerSize=200,Solver=lbfgs,LearningRate=constant,Activation=logistic	PMF	CDS	0.03	0.02	0.03	0.024	0.762	0.64	0.09486833	0.063245553	0.09486833	0.043121968	0.075894664	0.279276844	0.233227489	0.36	0.233227489
MLP	LayerSize=200,Solver=lbfgs,LearningRate=constant,Activation=relu	AML	CDS	0	0	0	0	0	0	0	0	0	0	0	0	0	1	0
MLP	LayerSize=200,Solver=lbfgs,LearningRate=constant,Activation=relu	B-ALL	CDS	0	0	0	0	0.098	0.081666667	0	0	0	0	0	0.309903211	0.258252676	0.918333333	0.258252676
MLP	LayerSize=200,Solver=lbfgs,LearningRate=constant,Activation=relu	CLL	CDS	0.24	0.069533413	0.24	0.105821089	0.741818182	0.7	0.323865541	0.092658433	0.323865541	0.087564808	0.14202572	0.144644207	0.130998068	0.3	0.130998068
MLP	LayerSize=200,Solver=lbfgs,LearningRate=constant,Activation=relu	CML	CDS	0.4	0.136870709	0.4	0.195970696	0.658181818	0.636666667	0.516397779	0.207913503	0.516397779	0.207913503	0.275367246	0.379434599	0.361819817	0.363333333	0.361819817
MLP	LayerSize=200,Solver=lbfgs,LearningRate=constant,Activation=relu	CMML	CDS	0.32	0.198231729	0.32	0.204143869	0.778	0.701666667	0.345768066	0.207444764	0.345768066	0.112800762	0.180246113	0.19193749	0.115856979	0.298333333	0.115856979
MLP	LayerSize=200,Solver=lbfgs,LearningRate=constant,Activation=relu	MDS	CDS	0.03	0.05	0.03	0.0375	0.286	0.243333333	0.09486833	0.158113883	0.09486833	0.072975638	0.118585412	0.460632416	0.391987654	0.756666667	0.391987654
MLP	LayerSize=200,Solver=lbfgs,LearningRate=constant,Activation=relu	PMF	CDS	0.35	0.143143123	0.35	0.200879174	0.682	0.626666667	0.437797518	0.178602855	0.437797518	0.177329256	0.250584899	0.147105404	0.130809446	0.373333333	0.130809446
NB		AML	CDS	0.65	0.238862125	0.65	0.34551812	0.594	0.603333333	0.295334086	0.086782234	0.295334086	0.098859952	0.133695876	0.110775047	0.093887245	0.396666667	0.093887245
NB		B-ALL	CDS	0.49	0.187240216	0.49	0.269261948	0.618	0.596666667	0.387154864	0.159600154	0.387154864	0.152993679	0.221704593	0.118677902	0.116481334	0.403333333	0.116481334
NB		CLL	CDS	0	0	0	0	0	0	0	0	0	0	0	0	0	1	0
NB		CML	CDS	0	0	0	0	0.381818182	0.35	0	0	0	0	0	0.493334822	0.452223587	0.65	0.452223587
NB		CMML	CDS	0.03	0.15	0.03	0.05	0.484	0.408333333	0.067494856	0.337474279	0.067494856	0.066501172	0.112491426	0.510842441	0.431352309	0.591666667	0.431352309
NB		MDS	CDS	0.14	0.131746032	0.14	0.134210526	0.806	0.695	0.267498702	0.282566434	0.267498702	0.229376125	0.272418287	0.293189359	0.256164733	0.305	0.256164733
NB		PMF	CDS	0	0	0	0	0.28	0.233333333	0	0	0	0	0	0.45136829	0.376140242	0.766666667	0.376140242
MLP	LayerSize=200,Solver=adam,LearningRate=adaptive,Activation=relu	AML	CDS	0.44	0.155427616	0.44	0.225719084	0.526	0.511666667	0.337309617	0.109137273	0.337309617	0.098488522	0.158057032	0.161671821	0.143812721	0.488333333	0.143812721
MLP	LayerSize=200,Solver=adam,LearningRate=adaptive,Activation=relu	B-ALL	CDS	0.16	0.066439394	0.16	0.086	0.654	0.571666667	0.320416396	0.10986912	0.320416396	0.093785188	0.15343837	0.188101627	0.14509469	0.428333333	0.14509469
MLP	LayerSize=200,Solver=adam,LearningRate=adaptive,Activation=relu	CLL	CDS	0	0	0	0	0.572727273	0.525	0	0	0	0	0	0.493502316	0.452377123	0.475	0.452377123
MLP	LayerSize=200,Solver=adam,LearningRate=adaptive,Activation=relu	CML	CDS	0.02	0.1	0.02	0.033333333	0.296363636	0.273333333	0.063245553	0.316227766	0.063245553	0.063245553	0.105409255	0.477216447	0.440201974	0.726666667	0.440201974
MLP	LayerSize=200,Solver=adam,LearningRate=adaptive,Activation=relu	CMML	CDS	0.05	0.061111111	0.05	0.05497076	0.908	0.765	0.126929552	0.158113883	0.126929552	0.090106457	0.140788791	0.05432413	0.049347596	0.235	0.049347596
MLP	LayerSize=200,Solver=adam,LearningRate=adaptive,Activation=relu	MDS	CDS	0.11	0.291558442	0.11	0.135478737	0.828	0.708333333	0.144913767	0.415792359	0.144913767	0.10926874	0.173414874	0.30216993	0.258467707	0.291666667	0.258467707
MLP	LayerSize=200,Solver=adam,LearningRate=adaptive,Activation=relu	PMF	CDS	0.04	0.266666667	0.04	0.067132867	0.48	0.406666667	0.06992059	0.438853726	0.06992059	0.065387171	0.113393141	0.507455526	0.430417541	0.593333333	0.430417541
MLP	LayerSize=200,Solver=lbfgs,LearningRate=constant,Activation=logistic	AML	CDS	0.32	0.134587943	0.32	0.187425722	0.62	0.57	0.21499354	0.101809239	0.21499354	0.082981444	0.134252737	0.133333333	0.102379107	0.43	0.102379107
MLP	LayerSize=200,Solver=lbfgs,LearningRate=constant,Activation=logistic	B-ALL	CDS	0.15	0.106734578	0.15	0.117156162	0.622	0.543333333	0.222361068	0.163096849	0.222361068	0.110568864	0.17220318	0.187249091	0.176068169	0.456666667	0.176068169
MLP	LayerSize=200,Solver=lbfgs,LearningRate=constant,Activation=logistic	CLL	CDS	0.02	0.033333333	0.02	0.025	0.452727273	0.416666667	0.063245553	0.105409255	0.063245553	0.045175395	0.079056942	0.481842957	0.443679898	0.583333333	0.443679898
MLP	LayerSize=200,Solver=lbfgs,LearningRate=constant,Activation=logistic	CML	CDS	0.02	0.1	0.02	0.033333333	0.48	0.441666667	0.063245553	0.316227766	0.063245553	0.063245553	0.105409255	0.506718861	0.466418585	0.558333333	0.466418585
MLP	LayerSize=200,Solver=lbfgs,LearningRate=constant,Activation=logistic	CMML	CDS	0.06	0.09202381	0.06	0.072238562	0.904	0.763333333	0.096609178	0.14235809	0.096609178	0.068326136	0.114567706	0.041952354	0.03912626	0.236666667	0.03912626
MLP	LayerSize=200,Solver=lbfgs,LearningRate=constant,Activation=logistic	MDS	CDS	0.11	0.198412698	0.11	0.133163792	0.928	0.791666667	0.172884033	0.257905981	0.172884033	0.125071895	0.192544442	0.052662447	0.054006172	0.208333333	0.054006172
MLP	LayerSize=200,Solver=lbfgs,LearningRate=constant,Activation=logistic	PMF	CDS	0.05	0.22	0.05	0.071515152	0.642	0.543333333	0.084983659	0.415799097	0.084983659	0.071059009	0.121575214	0.452101267	0.382986961	0.456666667	0.382986961
MLP	LayerSize=200,Solver=lbfgs,LearningRate=constant,Activation=relu	AML	CDS	0.28	0.124362978	0.28	0.167387131	0.65	0.588333333	0.229975844	0.085825093	0.229975844	0.074026556	0.123554809	0.157550697	0.11760207	0.411666667	0.11760207
MLP	LayerSize=200,Solver=lbfgs,LearningRate=constant,Activation=relu	B-ALL	CDS	0.1	0.097319041	0.1	0.095082477	0.682	0.585	0.169967317	0.182577792	0.169967317	0.110996273	0.172778796	0.214465744	0.192522245	0.415	0.192522245
MLP	LayerSize=200,Solver=lbfgs,LearningRate=constant,Activation=relu	CLL	CDS	0.04	0.05	0.04	0.044444444	0.634545455	0.585	0.126491106	0.158113883	0.126491106	0.09035079	0.140545674	0.44696302	0.412568737	0.415	0.412568737
MLP	LayerSize=200,Solver=lbfgs,LearningRate=constant,Activation=relu	CML	CDS	0	0	0	0	0.383636364	0.351666667	0	0	0	0	0	0.49537438	0.454093181	0.648333333	0.454093181
MLP	LayerSize=200,Solver=lbfgs,LearningRate=constant,Activation=relu	CMML	CDS	0.06	0.099722222	0.06	0.073116124	0.864	0.73	0.084327404	0.144553912	0.084327404	0.058025291	0.102592293	0.084221929	0.076092861	0.27	0.076092861
MLP	LayerSize=200,Solver=lbfgs,LearningRate=constant,Activation=relu	MDS	CDS	0.16	0.245454545	0.16	0.158241758	0.874	0.755	0.259058123	0.34857999	0.259058123	0.138108921	0.209084115	0.094304471	0.078193334	0.245	0.078193334
MLP	LayerSize=200,Solver=lbfgs,LearningRate=constant,Activation=relu	PMF	CDS	0	0	0	0	0.344	0.286666667	0	0	0	0	0	0.448781065	0.373984221	0.713333333	0.373984221
NB		AML	CDS	0.72	0.172464104	0.72	0.276269868	0.272	0.346666667	0.225092574	0.070448808	0.225092574	0.07039366	0.103598808	0.171062042	0.157487997	0.653333333	0.157487997
NB		B-ALL	CDS	0.03	0.036904762	0.03	0.032620321	0.77	0.646666667	0.067494856	0.091261214	0.067494856	0.0431676	0.076729634	0.102956301	0.091219448	0.353333333	0.091219448
NB		CLL	CDS	0	0	0	0	0	0	0	0	0	0	0	0	0	1	0
NB		CML	CDS	0	0	0	0	0	0	0	0	0	0	0	0	0	1	0
NB		CMML	CDS	0.03	0.1125	0.03	0.033566434	0.464	0.391666667	0.067494856	0.314300369	0.067494856	0.038849186	0.071070728	0.495293404	0.416796276	0.608333333	0.416796276
NB		MDS	CDS	0.01	0.1	0.01	0.018181818	0.56	0.468333333	0.031622777	0.316227766	0.031622777	0.031622777	0.057495957	0.483505716	0.404637469	0.531666667	0.404637469
NB		PMF	CDS	0.01	0.05	0.01	0.016666667	0.294	0.246666667	0.031622777	0.158113883	0.031622777	0.028747979	0.052704628	0.473384974	0.397196969	0.753333333	0.397196969
RF	NTree=1000,MaxNumberFeatures=sauto,MinsampleLeaf=1	AML	CDS	0.5	0.18582026	0.5	0.267172163	0.542	0.535	0.21602469	0.095430233	0.21602469	0.089714077	0.125153709	0.149799866	0.125818309	0.465	0.125818309
RF	NTree=1000,MaxNumberFeatures=sauto,MinsampleLeaf=1	B-ALL	CDS	0.43	0.250984223	0.43	0.293683481	0.696	0.651666667	0.356058672	0.197505943	0.356058672	0.153485727	0.212892454	0.165945105	0.153246755	0.348333333	0.153246755
RF	NTree=1000,MaxNumberFeatures=sauto,MinsampleLeaf=1	CLL	CDS	0	0	0	0	0	0	0	0	0	0	0	0	0	1	0
RF	NTree=1000,MaxNumberFeatures=sauto,MinsampleLeaf=1	CML	CDS	0.02	0.1	0.02	0.033333333	0.198181818	0.183333333	0.063245553	0.316227766	0.063245553	0.063245553	0.105409255	0.417825936	0.38658045	0.816666667	0.38658045
RF	NTree=1000,MaxNumberFeatures=sauto,MinsampleLeaf=1	CMML	CDS	0.03	0.078571429	0.03	0.040196078	0.918	0.77	0.067494856	0.173172348	0.067494856	0.048320428	0.086270796	0.05452828	0.047661357	0.23	0.047661357
RF	NTree=1000,MaxNumberFeatures=sauto,MinsampleLeaf=1	MDS	CDS	0.1	0.176388889	0.1	0.117805878	0.9	0.766666667	0.094280904	0.168971968	0.094280904	0.060787018	0.103355633	0.069282032	0.055555556	0.233333333	0.055555556
RF	NTree=1000,MaxNumberFeatures=sauto,MinsampleLeaf=1	PMF	CDS	0.08	0.4	0.08	0.131002331	0.976	0.826666667	0.113529242	0.516397779	0.113529242	0.113529242	0.181561657	0.027968236	0.03865006	0.173333333	0.03865006
RF	NTree=500,MaxNumberFeatures=sauto,MinsampleLeaf=1	AML	CDS	0.58	0.208547387	0.58	0.302703117	0.54	0.546666667	0.18135294	0.070103714	0.18135294	0.067296641	0.092701107	0.140791414	0.115416583	0.453333333	0.115416583
RF	NTree=500,MaxNumberFeatures=sauto,MinsampleLeaf=1	B-ALL	CDS	0.43	0.241273002	0.43	0.296126988	0.714	0.666666667	0.356058672	0.191963109	0.356058672	0.159547482	0.228927175	0.140807197	0.133795495	0.333333333	0.133795495
RF	NTree=500,MaxNumberFeatures=sauto,MinsampleLeaf=1	CLL	CDS	0	0	0	0	0.196363636	0.18	0	0	0	0	0	0.413970894	0.379473319	0.82	0.379473319
RF	NTree=500,MaxNumberFeatures=sauto,MinsampleLeaf=1	CML	CDS	0	0	0	0	0	0	0	0	0	0	0	0	0	1	0
RF	NTree=500,MaxNumberFeatures=sauto,MinsampleLeaf=1	CMML	CDS	0.02	0.066666667	0.02	0.029166667	0.912	0.763333333	0.042163702	0.161015297	0.042163702	0.033707723	0.062268088	0.044422217	0.0399073	0.236666667	0.0399073
RF	NTree=500,MaxNumberFeatures=sauto,MinsampleLeaf=1	MDS	CDS	0.1	0.257539683	0.1	0.126420552	0.918	0.781666667	0.066666667	0.300740247	0.066666667	0.046749466	0.082565283	0.060699625	0.046778965	0.218333333	0.046778965
RF	NTree=500,MaxNumberFeatures=sauto,MinsampleLeaf=1	PMF	CDS	0.1	0.383333333	0.1	0.147348485	0.866	0.738333333	0.163299316	0.497214463	0.163299316	0.151105507	0.218273354	0.307397679	0.264930692	0.261666667	0.264930692
RF	NTree=750,MaxNumberFeatures=sauto,MinsampleLeaf=1	AML	CDS	0.52	0.187739787	0.52	0.271258292	0.51	0.511666667	0.193218357	0.096317443	0.193218357	0.088577941	0.120132112	0.161451747	0.140336896	0.488333333	0.140336896
RF	NTree=750,MaxNumberFeatures=sauto,MinsampleLeaf=1	B-ALL	CDS	0.37	0.242586412	0.37	0.261458046	0.72	0.661666667	0.386005181	0.250635346	0.386005181	0.172904687	0.240825581	0.159721981	0.145307252	0.338333333	0.145307252
RF	NTree=750,MaxNumberFeatures=sauto,MinsampleLeaf=1	CLL	CDS	0	0	0	0	0	0	0	0	0	0	0	0	0	1	0
RF	NTree=750,MaxNumberFeatures=sauto,MinsampleLeaf=1	CML	CDS	0.02	0.1	0.02	0.033333333	0.198181818	0.183333333	0.063245553	0.316227766	0.063245553	0.063245553	0.105409255	0.417825936	0.38658045	0.816666667	0.38658045
RF	NTree=750,MaxNumberFeatures=sauto,MinsampleLeaf=1	CMML	CDS	0.04	0.111904762	0.04	0.055580694	0.924	0.776666667	0.06992059	0.187828825	0.06992059	0.051127727	0.091843831	0.057193628	0.050430248	0.223333333	0.050430248
RF	NTree=750,MaxNumberFeatures=sauto,MinsampleLeaf=1	MDS	CDS	0.07	0.194166667	0.07	0.089411977	0.904	0.765	0.067494856	0.299795455	0.067494856	0.044411704	0.081151063	0.062396581	0.052381554	0.235	0.052381554
RF	NTree=750,MaxNumberFeatures=sauto,MinsampleLeaf=1	PMF	CDS	0.12	0.416666667	0.12	0.175553613	0.97	0.828333333	0.168654809	0.479518792	0.168654809	0.157790016	0.226884611	0.035590261	0.048464063	0.171666667	0.048464063
SVM	Kernel=linear,C=0.01,Gamma=auto,Degree=3	AML	CDS	0.27	0.114197862	0.27	0.156842142	0.558	0.51	0.245175674	0.103244062	0.245175674	0.08640897	0.139856178	0.162330253	0.14533911	0.49	0.14533911
SVM	Kernel=linear,C=0.01,Gamma=auto,Degree=3	B-ALL	CDS	0.17	0.107108351	0.17	0.126392184	0.688	0.601666667	0.205750658	0.110073144	0.205750658	0.09005742	0.141873381	0.143356587	0.130395883	0.398333333	0.130395883
SVM	Kernel=linear,C=0.01,Gamma=auto,Degree=3	CLL	CDS	0	0	0	0	0.663636364	0.608333333	0	0	0	0	0	0.458548034	0.420335698	0.391666667	0.420335698
SVM	Kernel=linear,C=0.01,Gamma=auto,Degree=3	CML	CDS	0.12	0.163333333	0.12	0.133571429	0.672727273	0.626666667	0.252982213	0.285644171	0.252982213	0.210115207	0.259426587	0.464892337	0.433916986	0.373333333	0.433916986
SVM	Kernel=linear,C=0.01,Gamma=auto,Degree=3	CMML	CDS	0.05	0.078333333	0.05	0.055990676	0.89	0.75	0.097182532	0.130064087	0.097182532	0.054976576	0.096883105	0.058309519	0.047790696	0.25	0.047790696
SVM	Kernel=linear,C=0.01,Gamma=auto,Degree=3	MDS	CDS	0.09	0.226388889	0.09	0.113639212	0.818	0.696666667	0.110050493	0.325792402	0.110050493	0.077233776	0.131912951	0.292339225	0.249790035	0.303333333	0.249790035
SVM	Kernel=linear,C=0.01,Gamma=auto,Degree=3	PMF	CDS	0.06	0.054545455	0.06	0.057142857	0.956	0.806666667	0.18973666	0.172487872	0.18973666	0.126491106	0.180701581	0.027968236	0.022498285	0.193333333	0.022498285
SVM	Kernel=linear,C=0.1,Gamma=auto,Degree=3	AML	CDS	0.31	0.137617819	0.31	0.181535467	0.602	0.553333333	0.296085573	0.134522375	0.296085573	0.105286499	0.170485744	0.175992424	0.143759058	0.446666667	0.143759058
SVM	Kernel=linear,C=0.1,Gamma=auto,Degree=3	B-ALL	CDS	0.2	0.134299557	0.2	0.148688019	0.714	0.628333333	0.2	0.118042832	0.2	0.087277898	0.137078714	0.142688472	0.120454387	0.371666667	0.120454387
SVM	Kernel=linear,C=0.1,Gamma=auto,Degree=3	CLL	CDS	0	0	0	0	0.741818182	0.68	0	0	0	0	0	0.393127368	0.360366754	0.32	0.360366754
SVM	Kernel=linear,C=0.1,Gamma=auto,Degree=3	CML	CDS	0.12	0.146666667	0.12	0.13	0.663636364	0.618333333	0.252982213	0.268144056	0.252982213	0.20937946	0.257336788	0.459108411	0.428855065	0.381666667	0.428855065
SVM	Kernel=linear,C=0.1,Gamma=auto,Degree=3	CMML	CDS	0.06	0.1	0.06	0.073015873	0.882	0.745	0.096609178	0.141911553	0.096609178	0.065204721	0.1110355	0.067626425	0.062385698	0.255	0.062385698
SVM	Kernel=linear,C=0.1,Gamma=auto,Degree=3	MDS	CDS	0.06	0.127272727	0.06	0.073809524	0.8	0.676666667	0.096609178	0.178697974	0.096609178	0.058641814	0.103144074	0.292574777	0.247979489	0.323333333	0.247979489
SVM	Kernel=linear,C=0.1,Gamma=auto,Degree=3	PMF	CDS	0.05	0.077777778	0.05	0.057489879	0.954	0.803333333	0.126929552	0.166048235	0.126929552	0.085508645	0.136586601	0.025033311	0.01531561	0.196666667	0.01531561
SVM	Kernel=linear,C=1,Gamma=auto,Degree=3	AML	CDS	0.31	0.137617819	0.31	0.181535467	0.602	0.553333333	0.296085573	0.134522375	0.296085573	0.105286499	0.170485744	0.175992424	0.143759058	0.446666667	0.143759058
SVM	Kernel=linear,C=1,Gamma=auto,Degree=3	B-ALL	CDS	0.2	0.134299557	0.2	0.148688019	0.714	0.628333333	0.2	0.118042832	0.2	0.087277898	0.137078714	0.142688472	0.120454387	0.371666667	0.120454387
SVM	Kernel=linear,C=1,Gamma=auto,Degree=3	CLL	CDS	0	0	0	0	0.741818182	0.68	0	0	0	0	0	0.393127368	0.360366754	0.32	0.360366754
SVM	Kernel=linear,C=1,Gamma=auto,Degree=3	CML	CDS	0.12	0.146666667	0.12	0.13	0.663636364	0.618333333	0.252982213	0.268144056	0.252982213	0.20937946	0.257336788	0.459108411	0.428855065	0.381666667	0.428855065
SVM	Kernel=linear,C=1,Gamma=auto,Degree=3	CMML	CDS	0.06	0.1	0.06	0.073015873	0.882	0.745	0.096609178	0.141911553	0.096609178	0.065204721	0.1110355	0.067626425	0.062385698	0.255	0.062385698
SVM	Kernel=linear,C=1,Gamma=auto,Degree=3	MDS	CDS	0.06	0.127272727	0.06	0.073809524	0.8	0.676666667	0.096609178	0.178697974	0.096609178	0.058641814	0.103144074	0.292574777	0.247979489	0.323333333	0.247979489
SVM	Kernel=linear,C=1,Gamma=auto,Degree=3	PMF	CDS	0.05	0.077777778	0.05	0.057489879	0.954	0.803333333	0.126929552	0.166048235	0.126929552	0.085508645	0.136586601	0.025033311	0.01531561	0.196666667	0.01531561
SVM	Kernel=poly,C=0.01,Gamma=auto,Degree=3	AML	CDS	0.33	0.077783086	0.33	0.124623754	0.504	0.475	0.380204623	0.087373106	0.380204623	0.082181553	0.139705681	0.405166632	0.302892435	0.525	0.302892435
SVM	Kernel=poly,C=0.01,Gamma=auto,Degree=3	B-ALL	CDS	0.28	0.06387717	0.28	0.103173214	0.482	0.448333333	0.404969135	0.088597464	0.404969135	0.084966925	0.143520333	0.416381236	0.322361081	0.551666667	0.322361081
SVM	Kernel=poly,C=0.01,Gamma=auto,Degree=3	CLL	CDS	0	0	0	0	0	0	0	0	0	0	0	0	0	1	0
SVM	Kernel=poly,C=0.01,Gamma=auto,Degree=3	CML	CDS	0	0	0	0	0	0	0	0	0	0	0	0	0	1	0
SVM	Kernel=poly,C=0.01,Gamma=auto,Degree=3	CMML	CDS	0.15	0.080269112	0.15	0.104022989	0.636	0.555	0.291547595	0.168024426	0.291547595	0.156947618	0.212608295	0.360098752	0.312403071	0.445	0.312403071
SVM	Kernel=poly,C=0.01,Gamma=auto,Degree=3	MDS	CDS	0.05	0.081666667	0.05	0.048888889	0.324	0.278333333	0.084983659	0.166749979	0.084983659	0.046485526	0.083837978	0.44249796	0.377291354	0.721666667	0.377291354
SVM	Kernel=poly,C=0.01,Gamma=auto,Degree=3	PMF	CDS	0.09	0.100694444	0.09	0.094242015	0.534	0.46	0.166332999	0.197214886	0.166332999	0.115109728	0.18009805	0.465240678	0.401094182	0.54	0.401094182
SVM	Kernel=poly,C=0.1,Gamma=auto,Degree=3	AML	CDS	0.34	0.078479197	0.34	0.126432503	0.494	0.468333333	0.386436713	0.088078597	0.386436713	0.083235183	0.141425247	0.404315608	0.301585317	0.531666667	0.301585317
SVM	Kernel=poly,C=0.1,Gamma=auto,Degree=3	B-ALL	CDS	0.28	0.061959549	0.28	0.100620248	0.47	0.438333333	0.404969135	0.086127832	0.404969135	0.08242494	0.140064421	0.422926314	0.326130512	0.561666667	0.326130512
SVM	Kernel=poly,C=0.1,Gamma=auto,Degree=3	CLL	CDS	0	0	0	0	0	0	0	0	0	0	0	0	0	1	0
SVM	Kernel=poly,C=0.1,Gamma=auto,Degree=3	CML	CDS	0	0	0	0	0	0	0	0	0	0	0	0	0	1	0
SVM	Kernel=poly,C=0.1,Gamma=auto,Degree=3	CMML	CDS	0.15	0.087327935	0.15	0.109356322	0.64	0.558333333	0.291547595	0.189145057	0.291547595	0.176030283	0.228374913	0.362828395	0.316056918	0.441666667	0.316056918
SVM	Kernel=poly,C=0.1,Gamma=auto,Degree=3	MDS	CDS	0.04	0.035238095	0.04	0.033529412	0.326	0.278333333	0.084327404	0.090467836	0.084327404	0.043575689	0.077546479	0.445326347	0.37704586	0.721666667	0.37704586
SVM	Kernel=poly,C=0.1,Gamma=auto,Degree=3	PMF	CDS	0.08	0.104545455	0.08	0.085714286	0.548	0.47	0.161932771	0.198768015	0.161932771	0.105373564	0.16465146	0.474055787	0.406490551	0.53	0.406490551
SVM	Kernel=poly,C=1,Gamma=auto,Degree=3	AML	CDS	0.33	0.07721651	0.33	0.124132599	0.502	0.473333333	0.380204623	0.08733952	0.380204623	0.082559112	0.140122188	0.399716566	0.299196455	0.526666667	0.299196455
SVM	Kernel=poly,C=1,Gamma=auto,Degree=3	B-ALL	CDS	0.27	0.06368574	0.27	0.102177025	0.482	0.446666667	0.397352349	0.090617648	0.397352349	0.087416224	0.145713001	0.406770479	0.317960321	0.553333333	0.317960321
SVM	Kernel=poly,C=1,Gamma=auto,Degree=3	CLL	CDS	0	0	0	0	0.389090909	0.356666667	0	0	0	0	0	0.502423877	0.46055522	0.643333333	0.46055522
SVM	Kernel=poly,C=1,Gamma=auto,Degree=3	CML	CDS	0	0	0	0	0.089090909	0.081666667	0	0	0	0	0	0.281730192	0.258252676	0.918333333	0.258252676
SVM	Kernel=poly,C=1,Gamma=auto,Degree=3	CMML	CDS	0.15	0.091111111	0.15	0.112216216	0.652	0.568333333	0.291547595	0.191291904	0.291547595	0.176646001	0.230065637	0.369167231	0.321113995	0.431666667	0.321113995
SVM	Kernel=poly,C=1,Gamma=auto,Degree=3	MDS	CDS	0.04	0.036263736	0.04	0.034640523	0.428	0.363333333	0.084327404	0.090920739	0.084327404	0.044153217	0.078676089	0.468586527	0.395171474	0.636666667	0.395171474
SVM	Kernel=poly,C=1,Gamma=auto,Degree=3	PMF	CDS	0.08	0.104545455	0.08	0.085714286	0.534	0.458333333	0.161932771	0.198768015	0.161932771	0.105373564	0.16465146	0.46246201	0.397542606	0.541666667	0.397542606
SVM	Kernel=rbf,C=0.01,Gamma=auto,Degree=3	AML	CDS	0.4	0.103164977	0.4	0.149885279	0.55	0.525	0.459468292	0.100266057	0.459468292	0.092940963	0.154666997	0.356682243	0.235341884	0.475	0.235341884
SVM	Kernel=rbf,C=0.01,Gamma=auto,Degree=3	B-ALL	CDS	0.28	0.057928138	0.28	0.095226416	0.438	0.411666667	0.39384148	0.07434864	0.39384148	0.073167961	0.125025095	0.34415113	0.248458209	0.588333333	0.248458209
SVM	Kernel=rbf,C=0.01,Gamma=auto,Degree=3	CLL	CDS	0	0	0	0	0.094545455	0.086666667	0	0	0	0	0	0.298978979	0.274064064	0.913333333	0.274064064
SVM	Kernel=rbf,C=0.01,Gamma=auto,Degree=3	CML	CDS	0	0	0	0	0	0	0	0	0	0	0	0	0	1	0
SVM	Kernel=rbf,C=0.01,Gamma=auto,Degree=3	CMML	CDS	0.1	0.11484127	0.1	0.102631579	0.512	0.443333333	0.163299316	0.199906913	0.163299316	0.115554279	0.174804409	0.451978367	0.391672577	0.556666667	0.391672577
SVM	Kernel=rbf,C=0.01,Gamma=auto,Degree=3	MDS	CDS	0.04	0.114285714	0.04	0.057918552	0.38	0.323333333	0.06992059	0.222448864	0.06992059	0.060711517	0.10468919	0.491347354	0.41812338	0.676666667	0.41812338
SVM	Kernel=rbf,C=0.01,Gamma=auto,Degree=3	PMF	CDS	0	0	0	0	0.19	0.158333333	0	0	0	0	0	0.400804746	0.334003955	0.841666667	0.334003955
SVM	Kernel=rbf,C=0.1,Gamma=auto,Degree=3	AML	CDS	0.39	0.101219643	0.39	0.14658912	0.546	0.52	0.445845015	0.09828098	0.445845015	0.089924772	0.150471914	0.358025449	0.237762201	0.48	0.237762201
SVM	Kernel=rbf,C=0.1,Gamma=auto,Degree=3	B-ALL	CDS	0.28	0.057928138	0.28	0.095226416	0.534	0.491666667	0.39384148	0.07434864	0.39384148	0.073167961	0.125025095	0.343323624	0.230304415	0.508333333	0.230304415
SVM	Kernel=rbf,C=0.1,Gamma=auto,Degree=3	CLL	CDS	0	0	0	0	0	0	0	0	0	0	0	0	0	1	0
SVM	Kernel=rbf,C=0.1,Gamma=auto,Degree=3	CML	CDS	0	0	0	0	0	0	0	0	0	0	0	0	0	1	0
SVM	Kernel=rbf,C=0.1,Gamma=auto,Degree=3	CMML	CDS	0.1	0.115104428	0.1	0.102861464	0.512	0.443333333	0.163299316	0.199813782	0.163299316	0.115520406	0.174753361	0.450402289	0.390488773	0.556666667	0.390488773
SVM	Kernel=rbf,C=0.1,Gamma=auto,Degree=3	MDS	CDS	0.04	0.114285714	0.04	0.057918552	0.38	0.323333333	0.06992059	0.222448864	0.06992059	0.060711517	0.10468919	0.491347354	0.41812338	0.676666667	0.41812338
SVM	Kernel=rbf,C=0.1,Gamma=auto,Degree=3	PMF	CDS	0	0	0	0	0.19	0.158333333	0	0	0	0	0	0.400804746	0.334003955	0.841666667	0.334003955
SVM	Kernel=rbf,C=1,Gamma=auto,Degree=3	AML	CDS	0.32	0.106029302	0.32	0.157820818	0.572	0.53	0.352136337	0.104872635	0.352136337	0.097953624	0.159153862	0.102502033	0.059212945	0.47	0.059212945
SVM	Kernel=rbf,C=1,Gamma=auto,Degree=3	B-ALL	CDS	0.11	0.08462037	0.11	0.090913406	0.678	0.583333333	0.1197219	0.118967325	0.1197219	0.066467996	0.112486302	0.163964766	0.14380199	0.416666667	0.14380199
SVM	Kernel=rbf,C=1,Gamma=auto,Degree=3	CLL	CDS	0	0	0	0	0.758181818	0.695	0	0	0	0	0	0.401562604	0.368099054	0.305	0.368099054
SVM	Kernel=rbf,C=1,Gamma=auto,Degree=3	CML	CDS	0.04	0.1	0.04	0.057142857	0.581818182	0.536666667	0.126491106	0.316227766	0.126491106	0.126491106	0.180701581	0.501311412	0.462734759	0.463333333	0.462734759
SVM	Kernel=rbf,C=1,Gamma=auto,Degree=3	CMML	CDS	0.06	0.095833333	0.06	0.06982906	0.874	0.738333333	0.096609178	0.135357893	0.096609178	0.059098967	0.10275706	0.040055517	0.040100183	0.261666667	0.040100183
SVM	Kernel=rbf,C=1,Gamma=auto,Degree=3	MDS	CDS	0.1	0.258333333	0.1	0.13798285	0.904	0.77	0.124721913	0.347943695	0.124721913	0.111395524	0.17667452	0.071678294	0.073618972	0.23	0.073618972
SVM	Kernel=rbf,C=1,Gamma=auto,Degree=3	PMF	CDS	0.04	0.1	0.04	0.057142857	0.568	0.48	0.126491106	0.316227766	0.126491106	0.126491106	0.180701581	0.490188172	0.415502076	0.52	0.415502076
MLP	LayerSize=200,Solver=adam,LearningRate=adaptive,Activation=relu	AML	CDS	0.4	0.233999588	0.4	0.288078533	0.724	0.67	0.240370085	0.173703769	0.240370085	0.126400944	0.189337063	0.132597972	0.121918815	0.33	0.121918815
MLP	LayerSize=200,Solver=adam,LearningRate=adaptive,Activation=relu	B-ALL	CDS	0.2	0.111707459	0.2	0.139116954	0.67	0.591666667	0.149071198	0.085986331	0.149071198	0.059665508	0.10220705	0.112051575	0.09304519	0.408333333	0.09304519
MLP	LayerSize=200,Solver=adam,LearningRate=adaptive,Activation=relu	CLL	CDS	0	0	0	0	0.834545455	0.765	0	0	0	0	0	0.29807463	0.273235077	0.235	0.273235077
MLP	LayerSize=200,Solver=adam,LearningRate=adaptive,Activation=relu	CML	CDS	0.04	0.044444444	0.04	0.039285714	0.549090909	0.506666667	0.084327404	0.107343531	0.084327404	0.048870564	0.086586174	0.475191711	0.438445627	0.493333333	0.438445627
MLP	LayerSize=200,Solver=adam,LearningRate=adaptive,Activation=relu	CMML	CDS	0.08	0.111038961	0.08	0.076960784	0.852	0.723333333	0.147572957	0.195344372	0.147572957	0.077828828	0.131493823	0.13472606	0.107783505	0.276666667	0.107783505
MLP	LayerSize=200,Solver=adam,LearningRate=adaptive,Activation=relu	MDS	CDS	0.11	0.227121212	0.11	0.136007326	0.85	0.726666667	0.159513148	0.259853712	0.159513148	0.106447344	0.168572125	0.300111091	0.256423646	0.273333333	0.256423646
MLP	LayerSize=200,Solver=adam,LearningRate=adaptive,Activation=relu	PMF	CDS	0.03	0.04	0.03	0.033333333	0.5	0.421666667	0.067494856	0.084327404	0.067494856	0.039603095	0.07200823	0.440403855	0.37177004	0.578333333	0.37177004
MLP	LayerSize=200,Solver=lbfgs,LearningRate=constant,Activation=logistic	AML	CDS	0.25	0.165949628	0.25	0.194770489	0.738	0.656666667	0.177951304	0.099678337	0.177951304	0.072036052	0.121253534	0.092592296	0.083960602	0.343333333	0.083960602
MLP	LayerSize=200,Solver=lbfgs,LearningRate=constant,Activation=logistic	B-ALL	CDS	0.12	0.105026455	0.12	0.101594221	0.71	0.611666667	0.147572957	0.205139924	0.147572957	0.103866606	0.158185379	0.168720676	0.145519504	0.388333333	0.145519504
MLP	LayerSize=200,Solver=lbfgs,LearningRate=constant,Activation=logistic	CLL	CDS	0.02	0.014285714	0.02	0.016666667	0.834545455	0.766666667	0.063245553	0.045175395	0.063245553	0.028747979	0.052704628	0.297704718	0.273297197	0.233333333	0.273297197
MLP	LayerSize=200,Solver=lbfgs,LearningRate=constant,Activation=logistic	CML	CDS	0.06	0.05	0.06	0.054545455	0.629090909	0.581666667	0.18973666	0.158113883	0.18973666	0.118585412	0.172487872	0.43755729	0.405399513	0.418333333	0.405399513
MLP	LayerSize=200,Solver=lbfgs,LearningRate=constant,Activation=logistic	CMML	CDS	0.11	0.21984127	0.11	0.126125418	0.88	0.751666667	0.128668394	0.314827042	0.128668394	0.088295243	0.140774649	0.061101009	0.05797509	0.248333333	0.05797509
MLP	LayerSize=200,Solver=lbfgs,LearningRate=constant,Activation=logistic	MDS	CDS	0.22	0.199393939	0.22	0.197128788	0.868	0.76	0.269979423	0.246873316	0.269979423	0.158754206	0.236820865	0.0929516	0.073786479	0.24	0.073786479
MLP	LayerSize=200,Solver=lbfgs,LearningRate=constant,Activation=logistic	PMF	CDS	0.01	0.007142857	0.01	0.008333333	0.604	0.505	0.031622777	0.022587698	0.031622777	0.013749033	0.026352314	0.424033542	0.353993967	0.495	0.353993967
MLP	LayerSize=200,Solver=lbfgs,LearningRate=constant,Activation=relu	AML	CDS	0.21	0.191007326	0.21	0.183410587	0.742	0.653333333	0.213177026	0.186114362	0.213177026	0.101477102	0.16697126	0.145891893	0.135582875	0.346666667	0.135582875
MLP	LayerSize=200,Solver=lbfgs,LearningRate=constant,Activation=relu	B-ALL	CDS	0.18	0.138425546	0.18	0.139487591	0.706	0.618333333	0.20439613	0.202923288	0.20439613	0.105784556	0.163129054	0.165744113	0.137088329	0.381666667	0.137088329
MLP	LayerSize=200,Solver=lbfgs,LearningRate=constant,Activation=relu	CLL	CDS	0.08	0.071111111	0.08	0.074285714	0.805454545	0.745	0.193218357	0.189084866	0.193218357	0.135005415	0.190094856	0.293930022	0.27318989	0.255	0.27318989
MLP	LayerSize=200,Solver=lbfgs,LearningRate=constant,Activation=relu	CML	CDS	0.12	0.0875	0.12	0.100699301	0.74	0.688333333	0.252982213	0.186804265	0.252982213	0.143396304	0.213212185	0.39230898	0.365490538	0.311666667	0.365490538
MLP	LayerSize=200,Solver=lbfgs,LearningRate=constant,Activation=relu	CMML	CDS	0.24	0.209437229	0.24	0.219978992	0.874	0.768333333	0.343834586	0.254298028	0.343834586	0.234792	0.289881947	0.052535702	0.081441489	0.231666667	0.081441489
MLP	LayerSize=200,Solver=lbfgs,LearningRate=constant,Activation=relu	MDS	CDS	0.28	0.260218254	0.28	0.257850045	0.706	0.635	0.345768066	0.296084392	0.345768066	0.229035585	0.302071337	0.3746465	0.340972647	0.365	0.340972647
MLP	LayerSize=200,Solver=lbfgs,LearningRate=constant,Activation=relu	PMF	CDS	0.01	0.016666667	0.01	0.0125	0.746	0.623333333	0.031622777	0.052704628	0.031622777	0.021081851	0.039528471	0.396770295	0.331401811	0.376666667	0.331401811
NB		AML	CDS	0.73	0.15549718	0.73	0.255544385	0.194	0.283333333	0.188856206	0.042708269	0.188856206	0.044461344	0.067251731	0.130656462	0.115737037	0.716666667	0.115737037
NB		B-ALL	CDS	0.01	0.014285714	0.01	0.011764706	0.816	0.681666667	0.031622777	0.045175395	0.031622777	0.019764235	0.037203267	0.099688403	0.084418856	0.318333333	0.084418856
NB		CLL	CDS	0	0	0	0	0	0	0	0	0	0	0	0	0	1	0
NB		CML	CDS	0	0	0	0	0	0	0	0	0	0	0	0	0	1	0
NB		CMML	CDS	0.01	0.01	0.01	0.01	0.18	0.151666667	0.031622777	0.031622777	0.031622777	0.016643567	0.031622777	0.381342657	0.320921705	0.848333333	0.320921705
NB		MDS	CDS	0.03	0.1125	0.03	0.044444444	0.468	0.395	0.067494856	0.314300369	0.067494856	0.063910741	0.107343531	0.49479064	0.417890794	0.605	0.417890794
NB		PMF	CDS	0	0	0	0	0.098	0.081666667	0	0	0	0	0	0.309903211	0.258252676	0.918333333	0.258252676
RF	NTree=1000,MaxNumberFeatures=sauto,MinsampleLeaf=1	AML	CDS	0.69	0.245867909	0.69	0.35505361	0.558	0.58	0.179195734	0.042437164	0.179195734	0.03948382	0.054604889	0.158170091	0.113800779	0.42	0.113800779
RF	NTree=1000,MaxNumberFeatures=sauto,MinsampleLeaf=1	B-ALL	CDS	0.38	0.258852814	0.38	0.280156816	0.74	0.68	0.32249031	0.240437027	0.32249031	0.154968906	0.219400995	0.153478192	0.131186419	0.32	0.131186419
RF	NTree=1000,MaxNumberFeatures=sauto,MinsampleLeaf=1	CLL	CDS	0.02	0.1	0.02	0.033333333	0.294545455	0.271666667	0.063245553	0.316227766	0.063245553	0.063245553	0.105409255	0.474340681	0.437589497	0.728333333	0.437589497
RF	NTree=1000,MaxNumberFeatures=sauto,MinsampleLeaf=1	CML	CDS	0	0	0	0	0.098181818	0.09	0	0	0	0	0	0.31047817	0.284604989	0.91	0.284604989
RF	NTree=1000,MaxNumberFeatures=sauto,MinsampleLeaf=1	CMML	CDS	0.02	0.15	0.02	0.034848485	0.812	0.68	0.042163702	0.337474279	0.042163702	0.040304169	0.073553805	0.296977365	0.249790035	0.32	0.249790035
RF	NTree=1000,MaxNumberFeatures=sauto,MinsampleLeaf=1	MDS	CDS	0.15	0.185238095	0.15	0.159460784	0.732	0.635	0.18408935	0.222578513	0.18408935	0.115014026	0.185450253	0.388752992	0.335865383	0.365	0.335865383
RF	NTree=1000,MaxNumberFeatures=sauto,MinsampleLeaf=1	PMF	CDS	0.27	0.419166667	0.27	0.290666001	0.77	0.686666667	0.377270902	0.416556467	0.377270902	0.327057581	0.356384641	0.406748626	0.367406661	0.313333333	0.367406661
RF	NTree=500,MaxNumberFeatures=sauto,MinsampleLeaf=1	AML	CDS	0.66	0.241046789	0.66	0.349302537	0.58	0.593333333	0.222111083	0.068690578	0.222111083	0.076046084	0.101764066	0.112348664	0.092696238	0.406666667	0.092696238
RF	NTree=500,MaxNumberFeatures=sauto,MinsampleLeaf=1	B-ALL	CDS	0.51	0.279039927	0.51	0.342447934	0.724	0.688333333	0.384274208	0.252835143	0.384274208	0.238429207	0.270392874	0.137210301	0.125228187	0.311666667	0.125228187
RF	NTree=500,MaxNumberFeatures=sauto,MinsampleLeaf=1	CLL	CDS	0.04	0.15	0.04	0.061904762	0.294545455	0.273333333	0.084327404	0.337474279	0.084327404	0.077698372	0.130988451	0.474340681	0.440272082	0.726666667	0.440272082
RF	NTree=500,MaxNumberFeatures=sauto,MinsampleLeaf=1	CML	CDS	0	0	0	0	0	0	0	0	0	0	0	0	0	1	0
RF	NTree=500,MaxNumberFeatures=sauto,MinsampleLeaf=1	CMML	CDS	0.03	0.15	0.03	0.05	0.928	0.778333333	0.067494856	0.337474279	0.067494856	0.066501172	0.112491426	0.080663912	0.072456884	0.221666667	0.072456884
RF	NTree=500,MaxNumberFeatures=sauto,MinsampleLeaf=1	MDS	CDS	0.05	0.061666667	0.05	0.053106061	0.616	0.521666667	0.097182532	0.101242284	0.097182532	0.053454266	0.094033331	0.427062317	0.361414403	0.478333333	0.361414403
RF	NTree=500,MaxNumberFeatures=sauto,MinsampleLeaf=1	PMF	CDS	0.27	0.426464646	0.27	0.297927336	0.666	0.6	0.36224608	0.429479144	0.36224608	0.329582047	0.360471559	0.461403656	0.420390765	0.4	0.420390765
RF	NTree=750,MaxNumberFeatures=sauto,MinsampleLeaf=1	AML	CDS	0.68	0.254806096	0.68	0.364666071	0.584	0.6	0.154919334	0.052071926	0.154919334	0.049513038	0.065639197	0.147211111	0.109431753	0.4	0.109431753
RF	NTree=750,MaxNumberFeatures=sauto,MinsampleLeaf=1	B-ALL	CDS	0.45	0.267343419	0.45	0.310408724	0.706	0.663333333	0.389444048	0.301117171	0.389444048	0.227260986	0.282388291	0.15464655	0.147990657	0.336666667	0.147990657
RF	NTree=750,MaxNumberFeatures=sauto,MinsampleLeaf=1	CLL	CDS	0.04	0.2	0.04	0.066666667	0.396363636	0.366666667	0.084327404	0.421637021	0.084327404	0.084327404	0.140545674	0.511739144	0.473495017	0.633333333	0.473495017
RF	NTree=750,MaxNumberFeatures=sauto,MinsampleLeaf=1	CML	CDS	0	0	0	0	0.098181818	0.09	0	0	0	0	0	0.31047817	0.284604989	0.91	0.284604989
RF	NTree=750,MaxNumberFeatures=sauto,MinsampleLeaf=1	CMML	CDS	0.02	0.2	0.02	0.036363636	0.83	0.695	0.042163702	0.421637021	0.042163702	0.042163702	0.076661277	0.300998339	0.253012711	0.305	0.253012711
RF	NTree=750,MaxNumberFeatures=sauto,MinsampleLeaf=1	MDS	CDS	0.11	0.142051282	0.11	0.116057971	0.62	0.535	0.152388393	0.214215386	0.152388393	0.096592358	0.159534856	0.432255069	0.372135147	0.465	0.372135147
RF	NTree=750,MaxNumberFeatures=sauto,MinsampleLeaf=1	PMF	CDS	0.26	0.454401154	0.26	0.302803389	0.674	0.605	0.330655914	0.447831571	0.330655914	0.298315553	0.335573021	0.466195	0.421640681	0.395	0.421640681
SVM	Kernel=linear,C=0.01,Gamma=auto,Degree=3	AML	CDS	0.38	0.252664032	0.38	0.284120797	0.73	0.671666667	0.297396107	0.195918393	0.297396107	0.129774972	0.197060775	0.136707311	0.1244866	0.328333333	0.1244866
SVM	Kernel=linear,C=0.01,Gamma=auto,Degree=3	B-ALL	CDS	0.25	0.157192507	0.25	0.186308273	0.688	0.615	0.217306747	0.14090568	0.217306747	0.10892769	0.163122489	0.138307226	0.130632365	0.385	0.130632365
SVM	Kernel=linear,C=0.01,Gamma=auto,Degree=3	CLL	CDS	0	0	0	0	0.750909091	0.688333333	0	0	0	0	0	0.398809063	0.365574974	0.311666667	0.365574974
SVM	Kernel=linear,C=0.01,Gamma=auto,Degree=3	CML	CDS	0.12	0.12	0.12	0.117727273	0.838181818	0.778333333	0.252982213	0.223992945	0.252982213	0.179863054	0.23400582	0.299304366	0.279555423	0.221666667	0.279555423
SVM	Kernel=linear,C=0.01,Gamma=auto,Degree=3	CMML	CDS	0.16	0.164621849	0.16	0.151915655	0.846	0.731666667	0.275680975	0.23516785	0.275680975	0.185020372	0.235857816	0.086435589	0.094100682	0.268333333	0.094100682
SVM	Kernel=linear,C=0.01,Gamma=auto,Degree=3	MDS	CDS	0.06	0.086666667	0.06	0.070277778	0.836	0.706666667	0.126491106	0.164204028	0.126491106	0.09019589	0.142026594	0.295867838	0.250456374	0.293333333	0.250456374
SVM	Kernel=linear,C=0.01,Gamma=auto,Degree=3	PMF	CDS	0.06	0.062121212	0.06	0.060119048	0.716	0.606666667	0.10749677	0.103615392	0.10749677	0.059477163	0.104027685	0.379684079	0.320608988	0.393333333	0.320608988
SVM	Kernel=linear,C=0.1,Gamma=auto,Degree=3	AML	CDS	0.39	0.255433262	0.39	0.288565241	0.73	0.673333333	0.310733898	0.196542424	0.310733898	0.132411724	0.200436938	0.136707311	0.124275679	0.326666667	0.124275679
SVM	Kernel=linear,C=0.1,Gamma=auto,Degree=3	B-ALL	CDS	0.25	0.157192507	0.25	0.186308273	0.688	0.615	0.217306747	0.14090568	0.217306747	0.10892769	0.163122489	0.138307226	0.130632365	0.385	0.130632365
SVM	Kernel=linear,C=0.1,Gamma=auto,Degree=3	CLL	CDS	0	0	0	0	0.750909091	0.688333333	0	0	0	0	0	0.398809063	0.365574974	0.311666667	0.365574974
SVM	Kernel=linear,C=0.1,Gamma=auto,Degree=3	CML	CDS	0.12	0.12	0.12	0.117727273	0.84	0.78	0.252982213	0.223992945	0.252982213	0.179863054	0.23400582	0.299347316	0.279527821	0.22	0.279527821
SVM	Kernel=linear,C=0.1,Gamma=auto,Degree=3	CMML	CDS	0.16	0.164621849	0.16	0.151915655	0.846	0.731666667	0.275680975	0.23516785	0.275680975	0.185020372	0.235857816	0.086435589	0.094100682	0.268333333	0.094100682
SVM	Kernel=linear,C=0.1,Gamma=auto,Degree=3	MDS	CDS	0.06	0.086666667	0.06	0.070277778	0.836	0.706666667	0.126491106	0.164204028	0.126491106	0.09019589	0.142026594	0.295867838	0.250456374	0.293333333	0.250456374
SVM	Kernel=linear,C=0.1,Gamma=auto,Degree=3	PMF	CDS	0.06	0.062121212	0.06	0.060119048	0.716	0.606666667	0.10749677	0.103615392	0.10749677	0.059477163	0.104027685	0.379684079	0.320608988	0.393333333	0.320608988
SVM	Kernel=linear,C=1,Gamma=auto,Degree=3	AML	CDS	0.39	0.255433262	0.39	0.288565241	0.73	0.673333333	0.310733898	0.196542424	0.310733898	0.132411724	0.200436938	0.136707311	0.124275679	0.326666667	0.124275679
SVM	Kernel=linear,C=1,Gamma=auto,Degree=3	B-ALL	CDS	0.25	0.157192507	0.25	0.186308273	0.688	0.615	0.217306747	0.14090568	0.217306747	0.10892769	0.163122489	0.138307226	0.130632365	0.385	0.130632365
SVM	Kernel=linear,C=1,Gamma=auto,Degree=3	CLL	CDS	0	0	0	0	0.750909091	0.688333333	0	0	0	0	0	0.398809063	0.365574974	0.311666667	0.365574974
SVM	Kernel=linear,C=1,Gamma=auto,Degree=3	CML	CDS	0.12	0.12	0.12	0.117727273	0.84	0.78	0.252982213	0.223992945	0.252982213	0.179863054	0.23400582	0.299347316	0.279527821	0.22	0.279527821
SVM	Kernel=linear,C=1,Gamma=auto,Degree=3	CMML	CDS	0.16	0.164621849	0.16	0.151915655	0.846	0.731666667	0.275680975	0.23516785	0.275680975	0.185020372	0.235857816	0.086435589	0.094100682	0.268333333	0.094100682
SVM	Kernel=linear,C=1,Gamma=auto,Degree=3	MDS	CDS	0.06	0.086666667	0.06	0.070277778	0.836	0.706666667	0.126491106	0.164204028	0.126491106	0.09019589	0.142026594	0.295867838	0.250456374	0.293333333	0.250456374
SVM	Kernel=linear,C=1,Gamma=auto,Degree=3	PMF	CDS	0.06	0.062121212	0.06	0.060119048	0.716	0.606666667	0.10749677	0.103615392	0.10749677	0.059477163	0.104027685	0.379684079	0.320608988	0.393333333	0.320608988
SVM	Kernel=poly,C=0.01,Gamma=auto,Degree=3	AML	CDS	0.33	0.302059125	0.33	0.284774214	0.796	0.718333333	0.258413966	0.238611194	0.258413966	0.153874893	0.217817072	0.129546217	0.117707002	0.281666667	0.117707002
SVM	Kernel=poly,C=0.01,Gamma=auto,Degree=3	B-ALL	CDS	0.23	0.166658456	0.23	0.18312042	0.722	0.64	0.254077853	0.214645243	0.254077853	0.166345067	0.221533594	0.166119101	0.153196396	0.36	0.153196396
SVM	Kernel=poly,C=0.01,Gamma=auto,Degree=3	CLL	CDS	0.04	0.038888889	0.04	0.033695652	0.790909091	0.728333333	0.084327404	0.104920115	0.084327404	0.045859871	0.080765413	0.291066876	0.267365981	0.271666667	0.267365981
SVM	Kernel=poly,C=0.01,Gamma=auto,Degree=3	CML	CDS	0.06	0.0625	0.06	0.05982906	0.838181818	0.773333333	0.134989712	0.15866194	0.134989712	0.091261214	0.143528681	0.298320983	0.275456972	0.226666667	0.275456972
SVM	Kernel=poly,C=0.01,Gamma=auto,Degree=3	CMML	CDS	0.13	0.096944444	0.13	0.109637427	0.806	0.693333333	0.279085809	0.186120094	0.279085809	0.173899662	0.222915619	0.104583831	0.108069479	0.306666667	0.108069479
SVM	Kernel=poly,C=0.01,Gamma=auto,Degree=3	MDS	CDS	0.05	0.1	0.05	0.065384615	0.858	0.723333333	0.126929552	0.224982853	0.126929552	0.105774626	0.160179469	0.30235373	0.255941737	0.276666667	0.255941737
SVM	Kernel=poly,C=0.01,Gamma=auto,Degree=3	PMF	CDS	0.05	0.070833333	0.05	0.05467033	0.774	0.653333333	0.084983659	0.124303616	0.084983659	0.051727904	0.092308873	0.295303987	0.248675504	0.346666667	0.248675504
SVM	Kernel=poly,C=0.1,Gamma=auto,Degree=3	AML	CDS	0.31	0.32913528	0.31	0.27209341	0.784	0.705	0.242441287	0.314516818	0.242441287	0.157319918	0.215464221	0.13459404	0.131245223	0.295	0.131245223
SVM	Kernel=poly,C=0.1,Gamma=auto,Degree=3	B-ALL	CDS	0.26	0.215612896	0.26	0.22548041	0.75	0.668333333	0.227058485	0.244802381	0.227058485	0.162038046	0.225946127	0.126929552	0.127523902	0.331666667	0.127523902
SVM	Kernel=poly,C=0.1,Gamma=auto,Degree=3	CLL	CDS	0.04	0.039583333	0.04	0.03452381	0.718181818	0.661666667	0.084327404	0.105065566	0.084327404	0.046174519	0.081412093	0.385241984	0.354429641	0.338333333	0.354429641
SVM	Kernel=poly,C=0.1,Gamma=auto,Degree=3	CML	CDS	0.08	0.086666667	0.08	0.076666667	0.834545455	0.771666667	0.168654809	0.213263878	0.168654809	0.111078233	0.170728287	0.295848223	0.273641425	0.228333333	0.273641425
SVM	Kernel=poly,C=0.1,Gamma=auto,Degree=3	CMML	CDS	0.1	0.082186147	0.1	0.089978355	0.806	0.688333333	0.169967317	0.137537192	0.169967317	0.096070537	0.151738379	0.102002179	0.092978824	0.311666667	0.092978824
SVM	Kernel=poly,C=0.1,Gamma=auto,Degree=3	MDS	CDS	0.08	0.138095238	0.08	0.099894958	0.926	0.785	0.161932771	0.257612739	0.161932771	0.134818122	0.195359608	0.078909231	0.0755433	0.215	0.0755433
SVM	Kernel=poly,C=0.1,Gamma=auto,Degree=3	PMF	CDS	0.11	0.071122995	0.11	0.085714286	0.78	0.668333333	0.284604989	0.170863774	0.284604989	0.157919101	0.212722102	0.289367126	0.249623173	0.331666667	0.249623173
SVM	Kernel=poly,C=1,Gamma=auto,Degree=3	AML	CDS	0.31	0.32913528	0.31	0.27209341	0.786	0.706666667	0.242441287	0.314516818	0.242441287	0.157319918	0.215464221	0.133682875	0.129862225	0.293333333	0.129862225
SVM	Kernel=poly,C=1,Gamma=auto,Degree=3	B-ALL	CDS	0.26	0.215407177	0.26	0.225215445	0.75	0.668333333	0.227058485	0.244652538	0.227058485	0.161918382	0.225662423	0.127627931	0.127523902	0.331666667	0.127523902
SVM	Kernel=poly,C=1,Gamma=auto,Degree=3	CLL	CDS	0.04	0.039583333	0.04	0.03452381	0.716363636	0.66	0.084327404	0.105065566	0.084327404	0.046174519	0.081412093	0.383995715	0.353308874	0.34	0.353308874
SVM	Kernel=poly,C=1,Gamma=auto,Degree=3	CML	CDS	0.08	0.086666667	0.08	0.076666667	0.834545455	0.771666667	0.168654809	0.213263878	0.168654809	0.111078233	0.170728287	0.295848223	0.273641425	0.228333333	0.273641425
SVM	Kernel=poly,C=1,Gamma=auto,Degree=3	CMML	CDS	0.11	0.087424242	0.11	0.096978355	0.806	0.69	0.185292561	0.143974034	0.185292561	0.101965726	0.161256818	0.102002179	0.093359785	0.31	0.093359785
SVM	Kernel=poly,C=1,Gamma=auto,Degree=3	MDS	CDS	0.09	0.148095238	0.09	0.111323529	0.926	0.786666667	0.172884033	0.274602716	0.172884033	0.144059316	0.210215889	0.078909231	0.076899807	0.213333333	0.076899807
SVM	Kernel=poly,C=1,Gamma=auto,Degree=3	PMF	CDS	0.11	0.071122995	0.11	0.085714286	0.784	0.671666667	0.284604989	0.170863774	0.284604989	0.157919101	0.212722102	0.289029026	0.249078549	0.328333333	0.249078549
SVM	Kernel=rbf,C=0.01,Gamma=auto,Degree=3	AML	CDS	0.46	0.122549118	0.46	0.18412635	0.388	0.4	0.445221543	0.111335663	0.445221543	0.099295891	0.164382299	0.392620824	0.308920862	0.6	0.308920862
SVM	Kernel=rbf,C=0.01,Gamma=auto,Degree=3	B-ALL	CDS	0.32	0.163867092	0.32	0.121219378	0.402	0.388333333	0.431534729	0.302789796	0.431534729	0.072719979	0.125220259	0.422000527	0.318372598	0.611666667	0.318372598
SVM	Kernel=rbf,C=0.01,Gamma=auto,Degree=3	CLL	CDS	0	0	0	0	0	0	0	0	0	0	0	0	0	1	0
SVM	Kernel=rbf,C=0.01,Gamma=auto,Degree=3	CML	CDS	0	0	0	0	0	0	0	0	0	0	0	0	0	1	0
SVM	Kernel=rbf,C=0.01,Gamma=auto,Degree=3	CMML	CDS	0.06	0.109122807	0.06	0.062740937	0.44	0.376666667	0.096609178	0.175424561	0.096609178	0.046641069	0.084910638	0.471687279	0.401786136	0.623333333	0.401786136
SVM	Kernel=rbf,C=0.01,Gamma=auto,Degree=3	MDS	CDS	0.09	0.043697479	0.09	0.058089669	0.5	0.431666667	0.191195072	0.098780709	0.191195072	0.077169911	0.128128167	0.448206302	0.380500807	0.568333333	0.380500807
SVM	Kernel=rbf,C=0.01,Gamma=auto,Degree=3	PMF	CDS	0.02	0.1	0.02	0.033333333	0.56	0.47	0.063245553	0.316227766	0.063245553	0.063245553	0.105409255	0.486529661	0.408913043	0.53	0.408913043
SVM	Kernel=rbf,C=0.1,Gamma=auto,Degree=3	AML	CDS	0.45	0.13878244	0.45	0.194650409	0.378	0.39	0.422295315	0.105483479	0.422295315	0.095301121	0.155713187	0.357826774	0.292097565	0.61	0.292097565
SVM	Kernel=rbf,C=0.1,Gamma=auto,Degree=3	B-ALL	CDS	0.31	0.19891016	0.31	0.144094592	0.52	0.485	0.369534241	0.30027561	0.369534241	0.067183431	0.11686001	0.421215173	0.313527324	0.515	0.313527324
SVM	Kernel=rbf,C=0.1,Gamma=auto,Degree=3	CLL	CDS	0	0	0	0	0.28	0.256666667	0	0	0	0	0	0.451358525	0.413745314	0.743333333	0.413745314
SVM	Kernel=rbf,C=0.1,Gamma=auto,Degree=3	CML	CDS	0	0	0	0	0.196363636	0.18	0	0	0	0	0	0.413970894	0.379473319	0.82	0.379473319
SVM	Kernel=rbf,C=0.1,Gamma=auto,Degree=3	CMML	CDS	0.02	0.11	0.02	0.028181818	0.552	0.463333333	0.042163702	0.314289322	0.042163702	0.034059496	0.062463947	0.478720517	0.401755407	0.536666667	0.401755407
SVM	Kernel=rbf,C=0.1,Gamma=auto,Degree=3	MDS	CDS	0.07	0.038935574	0.07	0.049940263	0.61	0.52	0.163639169	0.094525538	0.163639169	0.072750277	0.119667705	0.434741302	0.366565643	0.48	0.366565643
SVM	Kernel=rbf,C=0.1,Gamma=auto,Degree=3	PMF	CDS	0.03	0.12	0.03	0.046666667	0.642	0.54	0.067494856	0.315524255	0.067494856	0.0647514	0.10909278	0.453279409	0.381937879	0.46	0.381937879
SVM	Kernel=rbf,C=1,Gamma=auto,Degree=3	AML	CDS	0.21	0.178629813	0.21	0.180094762	0.826	0.723333333	0.213177026	0.138491074	0.213177026	0.099895601	0.156830469	0.080581222	0.061963749	0.276666667	0.061963749
SVM	Kernel=rbf,C=1,Gamma=auto,Degree=3	B-ALL	CDS	0.19	0.08780154	0.19	0.11307895	0.644	0.568333333	0.228278582	0.100468525	0.228278582	0.081271064	0.134283672	0.222271106	0.176287154	0.431666667	0.176287154
SVM	Kernel=rbf,C=1,Gamma=auto,Degree=3	CLL	CDS	0	0	0	0	0.858181818	0.786666667	0	0	0	0	0	0.305781451	0.280299663	0.213333333	0.280299663
SVM	Kernel=rbf,C=1,Gamma=auto,Degree=3	CML	CDS	0	0	0	0	0.721818182	0.661666667	0	0	0	0	0	0.385127553	0.353033591	0.338333333	0.353033591
SVM	Kernel=rbf,C=1,Gamma=auto,Degree=3	CMML	CDS	0.08	0.091068931	0.08	0.084428612	0.868	0.736666667	0.122927259	0.153353	0.122927259	0.087078312	0.136105156	0.089542045	0.077300121	0.263333333	0.077300121
SVM	Kernel=rbf,C=1,Gamma=auto,Degree=3	MDS	CDS	0.19	0.146528822	0.19	0.157782285	0.756	0.661666667	0.19692074	0.136010943	0.19692074	0.092856768	0.153260706	0.284378465	0.241401515	0.338333333	0.241401515
SVM	Kernel=rbf,C=1,Gamma=auto,Degree=3	PMF	CDS	0.07	0.143333333	0.07	0.088951049	0.886	0.75	0.115950181	0.263897661	0.115950181	0.092661147	0.152245969	0.098002268	0.08819171	0.25	0.08819171
MLP	LayerSize=200,Solver=adam,LearningRate=adaptive,Activation=relu	AML	CDS	0.43	0.388041958	0.43	0.382230849	0.854	0.783333333	0.221359436	0.21715672	0.221359436	0.133435573	0.181251513	0.105430335	0.07895928	0.216666667	0.07895928
MLP	LayerSize=200,Solver=adam,LearningRate=adaptive,Activation=relu	B-ALL	CDS	0.1	0.098666189	0.1	0.086251856	0.802	0.685	0.105409255	0.106564318	0.105409255	0.042178498	0.077532002	0.140933396	0.107568525	0.315	0.107568525
MLP	LayerSize=200,Solver=adam,LearningRate=adaptive,Activation=relu	CLL	CDS	0	0	0	0	0.712727273	0.653333333	0	0	0	0	0	0.383478832	0.351522263	0.346666667	0.351522263
MLP	LayerSize=200,Solver=adam,LearningRate=adaptive,Activation=relu	CML	CDS	0.14	0.045833333	0.14	0.065251989	0.670909091	0.626666667	0.327278339	0.097122965	0.327278339	0.082488254	0.137841455	0.370485994	0.342485469	0.373333333	0.342485469
MLP	LayerSize=200,Solver=adam,LearningRate=adaptive,Activation=relu	CMML	CDS	0.24	0.190484388	0.24	0.200565176	0.812	0.716666667	0.227058485	0.198556896	0.227058485	0.139602341	0.202432489	0.145815713	0.116269164	0.283333333	0.116269164
MLP	LayerSize=200,Solver=adam,LearningRate=adaptive,Activation=relu	MDS	CDS	0.1	0.086713287	0.1	0.092753623	0.708	0.606666667	0.230940108	0.206295682	0.230940108	0.159947908	0.217680966	0.383573838	0.330282333	0.393333333	0.330282333
MLP	LayerSize=200,Solver=adam,LearningRate=adaptive,Activation=relu	PMF	CDS	0.01	0.1	0.01	0.018181818	0.752	0.628333333	0.031622777	0.316227766	0.031622777	0.031622777	0.057495957	0.288166618	0.241784773	0.371666667	0.241784773
MLP	LayerSize=200,Solver=lbfgs,LearningRate=constant,Activation=logistic	AML	CDS	0.33	0.282785796	0.33	0.293063348	0.822	0.74	0.170293864	0.1242565	0.170293864	0.086609787	0.125940987	0.09065196	0.072093903	0.26	0.072093903
MLP	LayerSize=200,Solver=lbfgs,LearningRate=constant,Activation=logistic	B-ALL	CDS	0.08	0.066309524	0.08	0.0601917	0.74	0.63	0.154919334	0.119288183	0.154919334	0.061864534	0.105093163	0.146059349	0.119360436	0.37	0.119360436
MLP	LayerSize=200,Solver=lbfgs,LearningRate=constant,Activation=logistic	CLL	CDS	0.02	0.014285714	0.02	0.016666667	0.892727273	0.82	0.063245553	0.045175395	0.063245553	0.028747979	0.052704628	0.052451386	0.048304589	0.18	0.048304589
MLP	LayerSize=200,Solver=lbfgs,LearningRate=constant,Activation=logistic	CML	CDS	0.06	0.068181818	0.06	0.053571429	0.836363636	0.771666667	0.134989712	0.162128292	0.134989712	0.065494226	0.113251771	0.297649192	0.273979588	0.228333333	0.273979588
MLP	LayerSize=200,Solver=lbfgs,LearningRate=constant,Activation=logistic	CMML	CDS	0.17	0.173242934	0.17	0.165035509	0.868	0.751666667	0.211081869	0.17572516	0.211081869	0.126661785	0.184749958	0.059029183	0.053547026	0.248333333	0.053547026
MLP	LayerSize=200,Solver=lbfgs,LearningRate=constant,Activation=logistic	MDS	CDS	0.2	0.195858586	0.2	0.187865818	0.842	0.735	0.240370085	0.228430497	0.240370085	0.167050893	0.229297212	0.111733811	0.103771473	0.265	0.103771473
MLP	LayerSize=200,Solver=lbfgs,LearningRate=constant,Activation=logistic	PMF	CDS	0.01	0.033333333	0.01	0.015384615	0.882	0.736666667	0.031622777	0.105409255	0.031622777	0.026352314	0.048650426	0.091140917	0.077698372	0.263333333	0.077698372
MLP	LayerSize=200,Solver=lbfgs,LearningRate=constant,Activation=relu	AML	CDS	0.3	0.269368687	0.3	0.25633658	0.826	0.738333333	0.286744176	0.207650022	0.286744176	0.12857221	0.188441138	0.09335714	0.075788041	0.261666667	0.075788041
MLP	LayerSize=200,Solver=lbfgs,LearningRate=constant,Activation=relu	B-ALL	CDS	0.13	0.123708647	0.13	0.107577997	0.72	0.621666667	0.163639169	0.233766758	0.163639169	0.096302588	0.152961059	0.174610678	0.146576151	0.378333333	0.146576151
MLP	LayerSize=200,Solver=lbfgs,LearningRate=constant,Activation=relu	CLL	CDS	0.04	0.05	0.04	0.044444444	0.938181818	0.863333333	0.126491106	0.158113883	0.126491106	0.09035079	0.140545674	0.069207769	0.065640247	0.136666667	0.065640247
MLP	LayerSize=200,Solver=lbfgs,LearningRate=constant,Activation=relu	CML	CDS	0.06	0.027272727	0.06	0.0375	0.7	0.646666667	0.18973666	0.086243936	0.18973666	0.072975638	0.118585412	0.378120624	0.349231962	0.353333333	0.349231962
MLP	LayerSize=200,Solver=lbfgs,LearningRate=constant,Activation=relu	CMML	CDS	0.11	0.175555556	0.11	0.11410989	0.874	0.746666667	0.152388393	0.272860175	0.152388393	0.086950866	0.1484629	0.091433036	0.069299849	0.253333333	0.069299849
MLP	LayerSize=200,Solver=lbfgs,LearningRate=constant,Activation=relu	MDS	CDS	0.19	0.197435897	0.19	0.175949275	0.86	0.748333333	0.296085573	0.2363244	0.296085573	0.181522683	0.243402796	0.096148034	0.098272109	0.251666667	0.098272109
MLP	LayerSize=200,Solver=lbfgs,LearningRate=constant,Activation=relu	PMF	CDS	0.05	0.037777778	0.05	0.042526316	0.864	0.728333333	0.126929552	0.087676923	0.126929552	0.060840809	0.10295385	0.078768296	0.060374347	0.271666667	0.060374347
NB		AML	CDS	0.74	0.173774913	0.74	0.280769807	0.29	0.365	0.231900362	0.052775873	0.231900362	0.055166798	0.084242096	0.098092926	0.100138793	0.635	0.100138793
NB		B-ALL	CDS	0.23	0.155591168	0.23	0.176821755	0.81	0.713333333	0.283039063	0.161970925	0.283039063	0.11999491	0.189794389	0.08232726	0.051400149	0.286666667	0.051400149
NB		CLL	CDS	0	0	0	0	0.098181818	0.09	0	0	0	0	0	0.31047817	0.284604989	0.91	0.284604989
NB		CML	CDS	0.06	0.1	0.06	0.075	0.389090909	0.361666667	0.18973666	0.316227766	0.18973666	0.18973666	0.237170825	0.502423877	0.467528965	0.638333333	0.467528965
NB		CMML	CDS	0.01	0.033333333	0.01	0.015384615	0.288	0.241666667	0.031622777	0.105409255	0.031622777	0.026352314	0.048650426	0.463819888	0.389226044	0.758333333	0.389226044
NB		MDS	CDS	0.11	0.275	0.11	0.155769231	0.86	0.735	0.152388393	0.388988083	0.152388393	0.144670117	0.217239782	0.30404678	0.262284597	0.265	0.262284597
NB		PMF	CDS	0	0	0	0	0.29	0.241666667	0	0	0	0	0	0.466976088	0.38914674	0.758333333	0.38914674
RF	NTree=1000,MaxNumberFeatures=sauto,MinsampleLeaf=1	AML	CDS	0.7	0.306209829	0.7	0.414221205	0.632	0.643333333	0.205480467	0.134304239	0.205480467	0.119121568	0.143627959	0.189079642	0.157370366	0.356666667	0.157370366
RF	NTree=1000,MaxNumberFeatures=sauto,MinsampleLeaf=1	B-ALL	CDS	0.38	0.212871921	0.38	0.261149711	0.698	0.645	0.301109061	0.202830936	0.301109061	0.162768919	0.21672816	0.168773352	0.149495035	0.355	0.149495035
RF	NTree=1000,MaxNumberFeatures=sauto,MinsampleLeaf=1	CLL	CDS	0.04	0.1	0.04	0.057142857	0.289090909	0.268333333	0.126491106	0.316227766	0.126491106	0.126491106	0.180701581	0.465796118	0.43272393	0.731666667	0.43272393
RF	NTree=1000,MaxNumberFeatures=sauto,MinsampleLeaf=1	CML	CDS	0	0	0	0	0.098181818	0.09	0	0	0	0	0	0.31047817	0.284604989	0.91	0.284604989
RF	NTree=1000,MaxNumberFeatures=sauto,MinsampleLeaf=1	CMML	CDS	0.03	0.06	0.03	0.037884615	0.708	0.595	0.048304589	0.111996473	0.048304589	0.033421577	0.06230855	0.377618267	0.317498906	0.405	0.317498906
RF	NTree=1000,MaxNumberFeatures=sauto,MinsampleLeaf=1	MDS	CDS	0.08	0.153076923	0.08	0.096086957	0.558	0.478333333	0.147572957	0.280659737	0.147572957	0.118531921	0.178869325	0.483087294	0.414032414	0.521666667	0.414032414
RF	NTree=1000,MaxNumberFeatures=sauto,MinsampleLeaf=1	PMF	CDS	0.43	0.544155844	0.43	0.451168116	0.946	0.86	0.377270902	0.354906784	0.377270902	0.317166408	0.358173706	0.044271887	0.077857102	0.14	0.077857102
RF	NTree=500,MaxNumberFeatures=sauto,MinsampleLeaf=1	AML	CDS	0.71	0.275406898	0.71	0.385520734	0.596	0.615	0.185292561	0.064717229	0.185292561	0.050679222	0.066879547	0.16405961	0.119786332	0.385	0.119786332
RF	NTree=500,MaxNumberFeatures=sauto,MinsampleLeaf=1	B-ALL	CDS	0.34	0.194740566	0.34	0.23130798	0.698	0.638333333	0.323865541	0.236666637	0.323865541	0.174546847	0.238025635	0.17060676	0.143382851	0.361666667	0.143382851
RF	NTree=500,MaxNumberFeatures=sauto,MinsampleLeaf=1	CLL	CDS	0	0	0	0	0.183636364	0.168333333	0	0	0	0	0	0.387163166	0.354899568	0.831666667	0.354899568
RF	NTree=500,MaxNumberFeatures=sauto,MinsampleLeaf=1	CML	CDS	0	0	0	0	0.098181818	0.09	0	0	0	0	0	0.31047817	0.284604989	0.91	0.284604989
RF	NTree=500,MaxNumberFeatures=sauto,MinsampleLeaf=1	CMML	CDS	0.05	0.123333333	0.05	0.069935897	0.72	0.608333333	0.070710678	0.210847789	0.070710678	0.059992149	0.103786541	0.386206623	0.327283054	0.391666667	0.327283054
RF	NTree=500,MaxNumberFeatures=sauto,MinsampleLeaf=1	MDS	CDS	0.06	0.241666667	0.06	0.091808192	0.858	0.725	0.10749677	0.397620236	0.10749677	0.098141593	0.158856482	0.307888869	0.261671974	0.275	0.261671974
RF	NTree=500,MaxNumberFeatures=sauto,MinsampleLeaf=1	PMF	CDS	0.35	0.436904762	0.35	0.365384615	0.95	0.85	0.377859468	0.42183305	0.377859468	0.285672947	0.359139665	0.04027682	0.064788354	0.15	0.064788354
RF	NTree=750,MaxNumberFeatures=sauto,MinsampleLeaf=1	AML	CDS	0.69	0.337385246	0.69	0.437378222	0.666	0.67	0.137032032	0.157425881	0.137032032	0.125331686	0.145227425	0.186678571	0.154719978	0.33	0.154719978
RF	NTree=750,MaxNumberFeatures=sauto,MinsampleLeaf=1	B-ALL	CDS	0.38	0.185728276	0.38	0.236169601	0.67	0.621666667	0.319026296	0.202376172	0.319026296	0.154846993	0.214185674	0.181903515	0.147834158	0.378333333	0.147834158
RF	NTree=750,MaxNumberFeatures=sauto,MinsampleLeaf=1	CLL	CDS	0.02	0.1	0.02	0.033333333	0.285454545	0.263333333	0.063245553	0.316227766	0.063245553	0.063245553	0.105409255	0.4600515	0.424613114	0.736666667	0.424613114
RF	NTree=750,MaxNumberFeatures=sauto,MinsampleLeaf=1	CML	CDS	0.02	0.1	0.02	0.033333333	0.1	0.093333333	0.063245553	0.316227766	0.063245553	0.063245553	0.105409255	0.316227766	0.295145915	0.906666667	0.295145915
RF	NTree=750,MaxNumberFeatures=sauto,MinsampleLeaf=1	CMML	CDS	0.02	0.1125	0.02	0.029292929	0.808	0.676666667	0.042163702	0.314300369	0.042163702	0.034861179	0.063964203	0.291539972	0.244595913	0.323333333	0.244595913
RF	NTree=750,MaxNumberFeatures=sauto,MinsampleLeaf=1	MDS	CDS	0.11	0.198076923	0.11	0.126086957	0.752	0.645	0.202484567	0.368692851	0.202484567	0.163384346	0.227212402	0.400799202	0.344269669	0.355	0.344269669
RF	NTree=750,MaxNumberFeatures=sauto,MinsampleLeaf=1	PMF	CDS	0.43	0.496464646	0.43	0.445460172	0.95	0.863333333	0.405654478	0.404951624	0.405654478	0.350963363	0.388785168	0.0391578	0.081574022	0.136666667	0.081574022
SVM	Kernel=linear,C=0.01,Gamma=auto,Degree=3	AML	CDS	0.41	0.283526474	0.41	0.330073561	0.802	0.736666667	0.233095116	0.151610404	0.233095116	0.119246828	0.176236947	0.062857864	0.060246408	0.263333333	0.060246408
SVM	Kernel=linear,C=0.01,Gamma=auto,Degree=3	B-ALL	CDS	0.14	0.156177156	0.14	0.109308397	0.738	0.638333333	0.171269768	0.305765849	0.171269768	0.075923528	0.130046514	0.153897513	0.122234848	0.361666667	0.122234848
SVM	Kernel=linear,C=0.01,Gamma=auto,Degree=3	CLL	CDS	0.04	0.04	0.04	0.04	0.789090909	0.726666667	0.126491106	0.126491106	0.126491106	0.079056942	0.126491106	0.297673871	0.275008417	0.273333333	0.275008417
SVM	Kernel=linear,C=0.01,Gamma=auto,Degree=3	CML	CDS	0	0	0	0	0.705454545	0.646666667	0	0	0	0	0	0.379724902	0.34808116	0.353333333	0.34808116
SVM	Kernel=linear,C=0.01,Gamma=auto,Degree=3	CMML	CDS	0.14	0.146666667	0.14	0.138352941	0.862	0.741666667	0.27162065	0.324779127	0.27162065	0.230852948	0.283546063	0.092592296	0.098835816	0.258333333	0.098835816
SVM	Kernel=linear,C=0.01,Gamma=auto,Degree=3	MDS	CDS	0.09	0.132142857	0.09	0.106781046	0.888	0.755	0.137032032	0.198130752	0.137032032	0.102148046	0.161568385	0.065455668	0.065757692	0.245	0.065757692
SVM	Kernel=linear,C=0.01,Gamma=auto,Degree=3	PMF	CDS	0.01	0.025	0.01	0.014285714	0.798	0.666666667	0.031622777	0.079056942	0.031622777	0.024325213	0.045175395	0.290814947	0.243305427	0.333333333	0.243305427
SVM	Kernel=linear,C=0.1,Gamma=auto,Degree=3	AML	CDS	0.41	0.283526474	0.41	0.330073561	0.802	0.736666667	0.233095116	0.151610404	0.233095116	0.119246828	0.176236947	0.062857864	0.060246408	0.263333333	0.060246408
SVM	Kernel=linear,C=0.1,Gamma=auto,Degree=3	B-ALL	CDS	0.14	0.156177156	0.14	0.109308397	0.738	0.638333333	0.171269768	0.305765849	0.171269768	0.075923528	0.130046514	0.153897513	0.122234848	0.361666667	0.122234848
SVM	Kernel=linear,C=0.1,Gamma=auto,Degree=3	CLL	CDS	0.04	0.04	0.04	0.04	0.789090909	0.726666667	0.126491106	0.126491106	0.126491106	0.079056942	0.126491106	0.297673871	0.275008417	0.273333333	0.275008417
SVM	Kernel=linear,C=0.1,Gamma=auto,Degree=3	CML	CDS	0	0	0	0	0.705454545	0.646666667	0	0	0	0	0	0.379724902	0.34808116	0.353333333	0.34808116
SVM	Kernel=linear,C=0.1,Gamma=auto,Degree=3	CMML	CDS	0.14	0.146666667	0.14	0.138352941	0.862	0.741666667	0.27162065	0.324779127	0.27162065	0.230852948	0.283546063	0.092592296	0.098835816	0.258333333	0.098835816
SVM	Kernel=linear,C=0.1,Gamma=auto,Degree=3	MDS	CDS	0.09	0.132142857	0.09	0.106781046	0.888	0.755	0.137032032	0.198130752	0.137032032	0.102148046	0.161568385	0.065455668	0.065757692	0.245	0.065757692
SVM	Kernel=linear,C=0.1,Gamma=auto,Degree=3	PMF	CDS	0.01	0.025	0.01	0.014285714	0.798	0.666666667	0.031622777	0.079056942	0.031622777	0.024325213	0.045175395	0.290814947	0.243305427	0.333333333	0.243305427
SVM	Kernel=linear,C=1,Gamma=auto,Degree=3	AML	CDS	0.41	0.283526474	0.41	0.330073561	0.802	0.736666667	0.233095116	0.151610404	0.233095116	0.119246828	0.176236947	0.062857864	0.060246408	0.263333333	0.060246408
SVM	Kernel=linear,C=1,Gamma=auto,Degree=3	B-ALL	CDS	0.14	0.156177156	0.14	0.109308397	0.738	0.638333333	0.171269768	0.305765849	0.171269768	0.075923528	0.130046514	0.153897513	0.122234848	0.361666667	0.122234848
SVM	Kernel=linear,C=1,Gamma=auto,Degree=3	CLL	CDS	0.04	0.04	0.04	0.04	0.789090909	0.726666667	0.126491106	0.126491106	0.126491106	0.079056942	0.126491106	0.297673871	0.275008417	0.273333333	0.275008417
SVM	Kernel=linear,C=1,Gamma=auto,Degree=3	CML	CDS	0	0	0	0	0.705454545	0.646666667	0	0	0	0	0	0.379724902	0.34808116	0.353333333	0.34808116
SVM	Kernel=linear,C=1,Gamma=auto,Degree=3	CMML	CDS	0.14	0.146666667	0.14	0.138352941	0.862	0.741666667	0.27162065	0.324779127	0.27162065	0.230852948	0.283546063	0.092592296	0.098835816	0.258333333	0.098835816
SVM	Kernel=linear,C=1,Gamma=auto,Degree=3	MDS	CDS	0.09	0.132142857	0.09	0.106781046	0.888	0.755	0.137032032	0.198130752	0.137032032	0.102148046	0.161568385	0.065455668	0.065757692	0.245	0.065757692
SVM	Kernel=linear,C=1,Gamma=auto,Degree=3	PMF	CDS	0.01	0.025	0.01	0.014285714	0.798	0.666666667	0.031622777	0.079056942	0.031622777	0.024325213	0.045175395	0.290814947	0.243305427	0.333333333	0.243305427
SVM	Kernel=poly,C=0.01,Gamma=auto,Degree=3	AML	CDS	0.38	0.305670963	0.38	0.330638735	0.84	0.763333333	0.18135294	0.131084515	0.18135294	0.094045575	0.141690757	0.073029674	0.047009324	0.236666667	0.047009324
SVM	Kernel=poly,C=0.01,Gamma=auto,Degree=3	B-ALL	CDS	0.17	0.156764706	0.17	0.140396104	0.762	0.663333333	0.216281709	0.237925756	0.216281709	0.110457213	0.175283621	0.15331884	0.12467241	0.336666667	0.12467241
SVM	Kernel=poly,C=0.01,Gamma=auto,Degree=3	CLL	CDS	0.08	0.023448276	0.08	0.035882353	0.86	0.795	0.193218357	0.062973402	0.193218357	0.055562387	0.094624859	0.146222719	0.127184614	0.205	0.127184614
SVM	Kernel=poly,C=0.01,Gamma=auto,Degree=3	CML	CDS	0.16	0.21	0.16	0.177222222	0.841818182	0.785	0.295145915	0.417532434	0.295145915	0.296008978	0.342592092	0.301700111	0.284306607	0.215	0.284306607
SVM	Kernel=poly,C=0.01,Gamma=auto,Degree=3	CMML	CDS	0.06	0.069102564	0.06	0.056833891	0.838	0.708333333	0.126491106	0.133555658	0.126491106	0.068047337	0.113917689	0.115643129	0.095984181	0.291666667	0.095984181
SVM	Kernel=poly,C=0.01,Gamma=auto,Degree=3	MDS	CDS	0.11	0.100721501	0.11	0.103822055	0.858	0.733333333	0.172884033	0.179275209	0.172884033	0.115063414	0.174196995	0.117549044	0.099069747	0.266666667	0.099069747
SVM	Kernel=poly,C=0.01,Gamma=auto,Degree=3	PMF	CDS	0	0	0	0	0.588	0.49	0	0	0	0	0	0.416994538	0.347495448	0.51	0.347495448
SVM	Kernel=poly,C=0.1,Gamma=auto,Degree=3	AML	CDS	0.38	0.305670963	0.38	0.330638735	0.84	0.763333333	0.18135294	0.131084515	0.18135294	0.094045575	0.141690757	0.073029674	0.047009324	0.236666667	0.047009324
SVM	Kernel=poly,C=0.1,Gamma=auto,Degree=3	B-ALL	CDS	0.17	0.156764706	0.17	0.140396104	0.762	0.663333333	0.216281709	0.237925756	0.216281709	0.110457213	0.175283621	0.15331884	0.12467241	0.336666667	0.12467241
SVM	Kernel=poly,C=0.1,Gamma=auto,Degree=3	CLL	CDS	0.08	0.023448276	0.08	0.035882353	0.86	0.795	0.193218357	0.062973402	0.193218357	0.055562387	0.094624859	0.146222719	0.127184614	0.205	0.127184614
SVM	Kernel=poly,C=0.1,Gamma=auto,Degree=3	CML	CDS	0.16	0.21	0.16	0.177222222	0.841818182	0.785	0.295145915	0.417532434	0.295145915	0.296008978	0.342592092	0.301700111	0.284306607	0.215	0.284306607
SVM	Kernel=poly,C=0.1,Gamma=auto,Degree=3	CMML	CDS	0.06	0.069102564	0.06	0.056833891	0.838	0.708333333	0.126491106	0.133555658	0.126491106	0.068047337	0.113917689	0.115643129	0.095984181	0.291666667	0.095984181
SVM	Kernel=poly,C=0.1,Gamma=auto,Degree=3	MDS	CDS	0.11	0.100721501	0.11	0.103822055	0.858	0.733333333	0.172884033	0.179275209	0.172884033	0.115063414	0.174196995	0.117549044	0.099069747	0.266666667	0.099069747
SVM	Kernel=poly,C=0.1,Gamma=auto,Degree=3	PMF	CDS	0	0	0	0	0.588	0.49	0	0	0	0	0	0.416994538	0.347495448	0.51	0.347495448
SVM	Kernel=poly,C=1,Gamma=auto,Degree=3	AML	CDS	0.38	0.305670963	0.38	0.330638735	0.84	0.763333333	0.18135294	0.131084515	0.18135294	0.094045575	0.141690757	0.073029674	0.047009324	0.236666667	0.047009324
SVM	Kernel=poly,C=1,Gamma=auto,Degree=3	B-ALL	CDS	0.17	0.156764706	0.17	0.140396104	0.762	0.663333333	0.216281709	0.237925756	0.216281709	0.110457213	0.175283621	0.15331884	0.12467241	0.336666667	0.12467241
SVM	Kernel=poly,C=1,Gamma=auto,Degree=3	CLL	CDS	0.08	0.023448276	0.08	0.035882353	0.86	0.795	0.193218357	0.062973402	0.193218357	0.055562387	0.094624859	0.146222719	0.127184614	0.205	0.127184614
SVM	Kernel=poly,C=1,Gamma=auto,Degree=3	CML	CDS	0.16	0.21	0.16	0.177222222	0.841818182	0.785	0.295145915	0.417532434	0.295145915	0.296008978	0.342592092	0.301700111	0.284306607	0.215	0.284306607
SVM	Kernel=poly,C=1,Gamma=auto,Degree=3	CMML	CDS	0.06	0.069102564	0.06	0.056833891	0.838	0.708333333	0.126491106	0.133555658	0.126491106	0.068047337	0.113917689	0.115643129	0.095984181	0.291666667	0.095984181
SVM	Kernel=poly,C=1,Gamma=auto,Degree=3	MDS	CDS	0.11	0.100721501	0.11	0.103822055	0.858	0.733333333	0.172884033	0.179275209	0.172884033	0.115063414	0.174196995	0.117549044	0.099069747	0.266666667	0.099069747
SVM	Kernel=poly,C=1,Gamma=auto,Degree=3	PMF	CDS	0	0	0	0	0.588	0.49	0	0	0	0	0	0.416994538	0.347495448	0.51	0.347495448
SVM	Kernel=rbf,C=0.01,Gamma=auto,Degree=3	AML	CDS	0	0	0	0	0	0	0	0	0	0	0	0	0	1	0
SVM	Kernel=rbf,C=0.01,Gamma=auto,Degree=3	B-ALL	CDS	0.39	0.065254237	0.39	0.111801242	0	0.065	0.504314717	0.084341471	0.504314717	0.084052453	0.144512864	0	0.084052453	0.935	0.084052453
SVM	Kernel=rbf,C=0.01,Gamma=auto,Degree=3	CLL	CDS	0	0	0	0	0	0	0	0	0	0	0	0	0	1	0
SVM	Kernel=rbf,C=0.01,Gamma=auto,Degree=3	CML	CDS	0	0	0	0	0	0	0	0	0	0	0	0	0	1	0
SVM	Kernel=rbf,C=0.01,Gamma=auto,Degree=3	CMML	CDS	0	0	0	0	0.098	0.081666667	0	0	0	0	0	0.309903211	0.258252676	0.918333333	0.258252676
SVM	Kernel=rbf,C=0.01,Gamma=auto,Degree=3	MDS	CDS	0.4	0.066666667	0.4	0.114285714	0	0.066666667	0.516397779	0.086066297	0.516397779	0.086066297	0.147542223	0	0.086066297	0.933333333	0.086066297
SVM	Kernel=rbf,C=0.01,Gamma=auto,Degree=3	PMF	CDS	0.2	0.033333333	0.2	0.057142857	0	0.033333333	0.421637021	0.070272837	0.421637021	0.070272837	0.12046772	0	0.070272837	0.966666667	0.070272837
SVM	Kernel=rbf,C=0.1,Gamma=auto,Degree=3	AML	CDS	0.2	0.033333333	0.2	0.057142857	0	0.033333333	0.421637021	0.070272837	0.421637021	0.070272837	0.12046772	0	0.070272837	0.966666667	0.070272837
SVM	Kernel=rbf,C=0.1,Gamma=auto,Degree=3	B-ALL	CDS	0.39	0.065254237	0.39	0.111801242	0	0.065	0.504314717	0.084341471	0.504314717	0.084052453	0.144512864	0	0.084052453	0.935	0.084052453
SVM	Kernel=rbf,C=0.1,Gamma=auto,Degree=3	CLL	CDS	0	0	0	0	0	0	0	0	0	0	0	0	0	1	0
SVM	Kernel=rbf,C=0.1,Gamma=auto,Degree=3	CML	CDS	0	0	0	0	0	0	0	0	0	0	0	0	0	1	0
SVM	Kernel=rbf,C=0.1,Gamma=auto,Degree=3	CMML	CDS	0	0	0	0	0.098	0.081666667	0	0	0	0	0	0.309903211	0.258252676	0.918333333	0.258252676
SVM	Kernel=rbf,C=0.1,Gamma=auto,Degree=3	MDS	CDS	0.3	0.05	0.3	0.085714286	0	0.05	0.483045892	0.080507649	0.483045892	0.080507649	0.138013112	0	0.080507649	0.95	0.080507649
SVM	Kernel=rbf,C=0.1,Gamma=auto,Degree=3	PMF	CDS	0.1	0.016666667	0.1	0.028571429	0	0.016666667	0.316227766	0.052704628	0.316227766	0.052704628	0.09035079	0	0.052704628	0.983333333	0.052704628
SVM	Kernel=rbf,C=1,Gamma=auto,Degree=3	AML	CDS	0	0	0	0	0	0	0	0	0	0	0	0	0	1	0
SVM	Kernel=rbf,C=1,Gamma=auto,Degree=3	B-ALL	CDS	0.79	0.13220339	0.79	0.226501035	0.002	0.133333333	0.417532434	0.069829838	0.417532434	0.069752145	0.119646527	0.006324555	0.070710678	0.866666667	0.070710678
SVM	Kernel=rbf,C=1,Gamma=auto,Degree=3	CLL	CDS	0	0	0	0	0	0	0	0	0	0	0	0	0	1	0
SVM	Kernel=rbf,C=1,Gamma=auto,Degree=3	CML	CDS	0	0	0	0	0	0	0	0	0	0	0	0	0	1	0
SVM	Kernel=rbf,C=1,Gamma=auto,Degree=3	CMML	CDS	0	0	0	0	0.098	0.081666667	0	0	0	0	0	0.309903211	0.258252676	0.918333333	0.258252676
SVM	Kernel=rbf,C=1,Gamma=auto,Degree=3	MDS	CDS	0.11	0.116666667	0.11	0.046753247	0.1	0.101666667	0.314289322	0.314760344	0.314289322	0.058373002	0.101561062	0.316227766	0.268103767	0.898333333	0.268103767
SVM	Kernel=rbf,C=1,Gamma=auto,Degree=3	PMF	CDS	0.1	0.016666667	0.1	0.028571429	0	0.016666667	0.316227766	0.052704628	0.316227766	0.052704628	0.09035079	0	0.052704628	0.983333333	0.052704628
MLP	LayerSize=200,Solver=adam,LearningRate=adaptive,Activation=relu	AML	CDS	0.4	0.336756299	0.4	0.340086821	0.86	0.783333333	0.329983165	0.210198661	0.329983165	0.167048082	0.222799763	0.062538877	0.053287017	0.216666667	0.053287017
MLP	LayerSize=200,Solver=adam,LearningRate=adaptive,Activation=relu	B-ALL	CDS	0.11	0.079861712	0.11	0.086119691	0.714	0.613333333	0.144913767	0.122090805	0.144913767	0.068564361	0.116948499	0.189513998	0.156110123	0.386666667	0.156110123
MLP	LayerSize=200,Solver=adam,LearningRate=adaptive,Activation=relu	CLL	CDS	0.02	0.006666667	0.02	0.01	0.510909091	0.47	0.063245553	0.021081851	0.063245553	0.016643567	0.031622777	0.45154159	0.414907397	0.53	0.414907397
MLP	LayerSize=200,Solver=adam,LearningRate=adaptive,Activation=relu	CML	CDS	0.06	0.034285714	0.06	0.043333333	0.778181818	0.718333333	0.134989712	0.073524796	0.134989712	0.053689011	0.094346354	0.303853428	0.280371227	0.281666667	0.280371227
MLP	LayerSize=200,Solver=adam,LearningRate=adaptive,Activation=relu	CMML	CDS	0.2	0.161932129	0.2	0.17132689	0.646	0.571666667	0.230940108	0.214267599	0.230940108	0.141018184	0.212270142	0.367822421	0.322322781	0.428333333	0.322322781
MLP	LayerSize=200,Solver=adam,LearningRate=adaptive,Activation=relu	MDS	CDS	0.09	0.106525974	0.09	0.095592904	0.728	0.621666667	0.159513148	0.159997011	0.159513148	0.100448347	0.156653941	0.384730786	0.328487931	0.378333333	0.328487931
MLP	LayerSize=200,Solver=adam,LearningRate=adaptive,Activation=relu	PMF	CDS	0.01	0.1	0.01	0.018181818	0.854	0.713333333	0.031622777	0.316227766	0.031622777	0.031622777	0.057495957	0.137937184	0.117010077	0.286666667	0.117010077
MLP	LayerSize=200,Solver=lbfgs,LearningRate=constant,Activation=logistic	AML	CDS	0.23	0.174040127	0.23	0.183847325	0.784	0.691666667	0.188856206	0.129332196	0.188856206	0.079132044	0.131951269	0.148413836	0.109783738	0.308333333	0.109783738
MLP	LayerSize=200,Solver=lbfgs,LearningRate=constant,Activation=logistic	B-ALL	CDS	0.11	0.122085137	0.11	0.108877279	0.726	0.623333333	0.1197219	0.134310496	0.1197219	0.071334591	0.11820221	0.282693395	0.242822905	0.376666667	0.242822905
MLP	LayerSize=200,Solver=lbfgs,LearningRate=constant,Activation=logistic	CLL	CDS	0.02	0.0125	0.02	0.015384615	0.930909091	0.855	0.063245553	0.039528471	0.063245553	0.026352314	0.048650426	0.052695915	0.046514302	0.145	0.046514302
MLP	LayerSize=200,Solver=lbfgs,LearningRate=constant,Activation=logistic	CML	CDS	0.04	0.025	0.04	0.030769231	0.456363636	0.421666667	0.126491106	0.079056942	0.126491106	0.057495957	0.097300851	0.481842957	0.445141814	0.578333333	0.445141814
MLP	LayerSize=200,Solver=lbfgs,LearningRate=constant,Activation=logistic	CMML	CDS	0.16	0.157727273	0.16	0.153626374	0.824	0.713333333	0.206559112	0.195590157	0.206559112	0.128890458	0.192234473	0.119925903	0.1121617	0.286666667	0.1121617
MLP	LayerSize=200,Solver=lbfgs,LearningRate=constant,Activation=logistic	MDS	CDS	0.23	0.322222222	0.23	0.206023217	0.862	0.756666667	0.266874919	0.319263234	0.266874919	0.10828497	0.165965681	0.137096884	0.086137989	0.243333333	0.086137989
MLP	LayerSize=200,Solver=lbfgs,LearningRate=constant,Activation=logistic	PMF	CDS	0.07	0.08731444	0.07	0.074287856	0.794	0.673333333	0.125166556	0.206239002	0.125166556	0.102936245	0.154449654	0.149681143	0.131749857	0.326666667	0.131749857
MLP	LayerSize=200,Solver=lbfgs,LearningRate=constant,Activation=relu	AML	CDS	0.01	0.1	0.01	0.018181818	0.188	0.158333333	0.031622777	0.316227766	0.031622777	0.031622777	0.057495957	0.397346756	0.334926747	0.841666667	0.334926747
MLP	LayerSize=200,Solver=lbfgs,LearningRate=constant,Activation=relu	B-ALL	CDS	0.07	0.056666667	0.07	0.062363636	0.578	0.493333333	0.133749351	0.108922897	0.133749351	0.071974969	0.119693671	0.408079513	0.348027954	0.506666667	0.348027954
MLP	LayerSize=200,Solver=lbfgs,LearningRate=constant,Activation=relu	CLL	CDS	0	0	0	0	0	0	0	0	0	0	0	0	0	1	0
MLP	LayerSize=200,Solver=lbfgs,LearningRate=constant,Activation=relu	CML	CDS	0.06	0.028333333	0.06	0.038431373	0.645454545	0.596666667	0.134989712	0.065757692	0.134989712	0.050436234	0.088306435	0.449241785	0.414311864	0.403333333	0.414311864
MLP	LayerSize=200,Solver=lbfgs,LearningRate=constant,Activation=relu	CMML	CDS	0.66	0.193690533	0.66	0.279468542	0.394	0.438333333	0.330655914	0.115802211	0.330655914	0.086349198	0.127978062	0.33718442	0.239218119	0.561666667	0.239218119
MLP	LayerSize=200,Solver=lbfgs,LearningRate=constant,Activation=relu	MDS	CDS	0.1	0.146103896	0.1	0.078598485	0.748	0.64	0.21602469	0.315872736	0.21602469	0.088428175	0.140069733	0.300547648	0.252420382	0.36	0.252420382
MLP	LayerSize=200,Solver=lbfgs,LearningRate=constant,Activation=relu	PMF	CDS	0	0	0	0	0.526	0.438333333	0	0	0	0	0	0.458019893	0.381683244	0.561666667	0.381683244
NB		AML	CDS	0.61	0.178148169	0.61	0.274282736	0.426	0.456666667	0.328125992	0.096147551	0.328125992	0.093378724	0.145941687	0.129288652	0.136806613	0.543333333	0.136806613
NB		B-ALL	CDS	0.2	0.136580087	0.2	0.158662281	0.844	0.736666667	0.290593263	0.189070224	0.290593263	0.148713475	0.221652838	0.059479221	0.042163702	0.263333333	0.042163702
NB		CLL	CDS	0	0	0	0	0.196363636	0.18	0	0	0	0	0	0.413970894	0.379473319	0.82	0.379473319
NB		CML	CDS	0.1	0.1	0.1	0.1	0.470909091	0.44	0.316227766	0.316227766	0.316227766	0.316227766	0.316227766	0.496929045	0.466018068	0.56	0.466018068
NB		CMML	CDS	0.06	0.04375	0.06	0.04957265	0.528	0.45	0.157762128	0.102274481	0.157762128	0.075522973	0.122791692	0.458131471	0.389047587	0.55	0.389047587
NB		MDS	CDS	0.19	0.284444444	0.19	0.207619048	0.71	0.623333333	0.284604989	0.414788359	0.284604989	0.206101856	0.286271062	0.384736562	0.341673442	0.376666667	0.341673442
NB		PMF	CDS	0	0	0	0	0.65	0.541666667	0	0	0	0	0	0.450900334	0.375750278	0.458333333	0.375750278
RF	NTree=1000,MaxNumberFeatures=sauto,MinsampleLeaf=1	AML	CDS	0.68	0.295417036	0.68	0.399504708	0.638	0.645	0.187379591	0.115078929	0.187379591	0.08938245	0.11239515	0.135793962	0.111402396	0.355	0.111402396
RF	NTree=1000,MaxNumberFeatures=sauto,MinsampleLeaf=1	B-ALL	CDS	0.38	0.190376751	0.38	0.243728154	0.66	0.613333333	0.355277669	0.177071623	0.355277669	0.158168906	0.222862351	0.145449495	0.142031122	0.386666667	0.142031122
RF	NTree=1000,MaxNumberFeatures=sauto,MinsampleLeaf=1	CLL	CDS	0	0	0	0	0.090909091	0.083333333	0	0	0	0	0	0.287479787	0.263523138	0.916666667	0.263523138
RF	NTree=1000,MaxNumberFeatures=sauto,MinsampleLeaf=1	CML	CDS	0	0	0	0	0	0	0	0	0	0	0	0	0	1	0
RF	NTree=1000,MaxNumberFeatures=sauto,MinsampleLeaf=1	CMML	CDS	0	0	0	0	0.742	0.618333333	0	0	0	0	0	0.393779408	0.328149507	0.381666667	0.328149507
RF	NTree=1000,MaxNumberFeatures=sauto,MinsampleLeaf=1	MDS	CDS	0.17	0.324342105	0.17	0.177568791	0.75	0.653333333	0.286937856	0.453306502	0.286937856	0.210504663	0.272204246	0.402243707	0.349496993	0.346666667	0.349496993
RF	NTree=1000,MaxNumberFeatures=sauto,MinsampleLeaf=1	PMF	CDS	0.4	0.69	0.4	0.456803171	0.946	0.855	0.355902608	0.402476899	0.355902608	0.325637681	0.35889019	0.086435589	0.111955128	0.145	0.111955128
RF	NTree=500,MaxNumberFeatures=sauto,MinsampleLeaf=1	AML	CDS	0.6	0.239173071	0.6	0.33340447	0.61	0.608333333	0.253859104	0.077466591	0.253859104	0.077388434	0.108873428	0.152970585	0.112010251	0.391666667	0.112010251
RF	NTree=500,MaxNumberFeatures=sauto,MinsampleLeaf=1	B-ALL	CDS	0.36	0.181635839	0.36	0.232386698	0.684	0.63	0.333999335	0.18812506	0.333999335	0.169998696	0.225941386	0.155720547	0.130478701	0.37	0.130478701
RF	NTree=500,MaxNumberFeatures=sauto,MinsampleLeaf=1	CLL	CDS	0.08	0.2	0.08	0.108333333	0.296363636	0.278333333	0.193218357	0.421637021	0.193218357	0.193218357	0.248607232	0.47729341	0.448595201	0.721666667	0.448595201
RF	NTree=500,MaxNumberFeatures=sauto,MinsampleLeaf=1	CML	CDS	0.02	0.1	0.02	0.033333333	0.1	0.093333333	0.063245553	0.316227766	0.063245553	0.063245553	0.105409255	0.316227766	0.295145915	0.906666667	0.295145915
RF	NTree=500,MaxNumberFeatures=sauto,MinsampleLeaf=1	CMML	CDS	0.02	0.12	0.02	0.031515152	0.726	0.608333333	0.042163702	0.315524255	0.042163702	0.036762398	0.067415446	0.38759085	0.325296636	0.391666667	0.325296636
RF	NTree=500,MaxNumberFeatures=sauto,MinsampleLeaf=1	MDS	CDS	0.11	0.267320261	0.11	0.131782058	0.746	0.64	0.172884033	0.422674235	0.172884033	0.134936283	0.203132873	0.402552964	0.344820583	0.36	0.344820583
RF	NTree=500,MaxNumberFeatures=sauto,MinsampleLeaf=1	PMF	CDS	0.4	0.535128205	0.4	0.423957637	0.946	0.855	0.4	0.365336479	0.4	0.346620852	0.363218544	0.061137368	0.092646281	0.145	0.092646281
RF	NTree=750,MaxNumberFeatures=sauto,MinsampleLeaf=1	AML	CDS	0.68	0.277512007	0.68	0.384750663	0.624	0.633333333	0.198885785	0.08641306	0.198885785	0.071991006	0.094472052	0.119925903	0.094607702	0.366666667	0.094607702
RF	NTree=750,MaxNumberFeatures=sauto,MinsampleLeaf=1	B-ALL	CDS	0.36	0.221291936	0.36	0.254649606	0.692	0.636666667	0.313404247	0.21440186	0.313404247	0.160673482	0.220022059	0.155263217	0.14246507	0.363333333	0.14246507
RF	NTree=750,MaxNumberFeatures=sauto,MinsampleLeaf=1	CLL	CDS	0	0	0	0	0.090909091	0.083333333	0	0	0	0	0	0.287479787	0.263523138	0.916666667	0.263523138
RF	NTree=750,MaxNumberFeatures=sauto,MinsampleLeaf=1	CML	CDS	0.02	0.1	0.02	0.033333333	0.1	0.093333333	0.063245553	0.316227766	0.063245553	0.063245553	0.105409255	0.316227766	0.295145915	0.906666667	0.295145915
RF	NTree=750,MaxNumberFeatures=sauto,MinsampleLeaf=1	CMML	CDS	0.01	0.05	0.01	0.016666667	0.73	0.61	0.031622777	0.158113883	0.031622777	0.028747979	0.052704628	0.388186668	0.324722103	0.39	0.324722103
RF	NTree=750,MaxNumberFeatures=sauto,MinsampleLeaf=1	MDS	CDS	0.17	0.270751634	0.17	0.189664332	0.75	0.653333333	0.262678511	0.378011378	0.262678511	0.230140172	0.277749235	0.401912097	0.350995058	0.346666667	0.350995058
RF	NTree=750,MaxNumberFeatures=sauto,MinsampleLeaf=1	PMF	CDS	0.44	0.726731602	0.44	0.489549911	0.948	0.863333333	0.327278339	0.333638211	0.327278339	0.262373949	0.303430025	0.068766917	0.087064613	0.136666667	0.087064613
SVM	Kernel=linear,C=0.01,Gamma=auto,Degree=3	AML	CDS	0.26	0.199898398	0.26	0.218781359	0.808	0.716666667	0.195505044	0.102295151	0.195505044	0.09338341	0.135791217	0.080663912	0.060858062	0.283333333	0.060858062
SVM	Kernel=linear,C=0.01,Gamma=auto,Degree=3	B-ALL	CDS	0.09	0.064093702	0.09	0.059564742	0.714	0.61	0.137032032	0.106820279	0.137032032	0.043291531	0.079408776	0.173089572	0.131983912	0.39	0.131983912
SVM	Kernel=linear,C=0.01,Gamma=auto,Degree=3	CLL	CDS	0.06	0.05	0.06	0.054545455	0.794545455	0.733333333	0.18973666	0.158113883	0.18973666	0.118585412	0.172487872	0.296790298	0.275322482	0.266666667	0.275322482
SVM	Kernel=linear,C=0.01,Gamma=auto,Degree=3	CML	CDS	0.02	0.007142857	0.02	0.010526316	0.721818182	0.663333333	0.063245553	0.022587698	0.063245553	0.017568209	0.033287133	0.38608011	0.354146514	0.336666667	0.354146514
SVM	Kernel=linear,C=0.01,Gamma=auto,Degree=3	CMML	CDS	0.09	0.127777778	0.09	0.104605263	0.826	0.703333333	0.191195072	0.284547146	0.191195072	0.15836245	0.225705735	0.104583831	0.10909278	0.296666667	0.10909278
SVM	Kernel=linear,C=0.01,Gamma=auto,Degree=3	MDS	CDS	0.09	0.105606061	0.09	0.095705931	0.88	0.748333333	0.128668394	0.140025742	0.128668394	0.076988857	0.132043716	0.051639778	0.045440233	0.251666667	0.045440233
SVM	Kernel=linear,C=0.01,Gamma=auto,Degree=3	PMF	CDS	0	0	0	0	0.888	0.74	0	0	0	0	0	0.050946595	0.042455496	0.26	0.042455496
SVM	Kernel=linear,C=0.1,Gamma=auto,Degree=3	AML	CDS	0.26	0.199898398	0.26	0.218781359	0.808	0.716666667	0.195505044	0.102295151	0.195505044	0.09338341	0.135791217	0.080663912	0.060858062	0.283333333	0.060858062
SVM	Kernel=linear,C=0.1,Gamma=auto,Degree=3	B-ALL	CDS	0.09	0.064093702	0.09	0.059564742	0.714	0.61	0.137032032	0.106820279	0.137032032	0.043291531	0.079408776	0.173089572	0.131983912	0.39	0.131983912
SVM	Kernel=linear,C=0.1,Gamma=auto,Degree=3	CLL	CDS	0.06	0.05	0.06	0.054545455	0.794545455	0.733333333	0.18973666	0.158113883	0.18973666	0.118585412	0.172487872	0.296790298	0.275322482	0.266666667	0.275322482
SVM	Kernel=linear,C=0.1,Gamma=auto,Degree=3	CML	CDS	0.02	0.007142857	0.02	0.010526316	0.721818182	0.663333333	0.063245553	0.022587698	0.063245553	0.017568209	0.033287133	0.38608011	0.354146514	0.336666667	0.354146514
SVM	Kernel=linear,C=0.1,Gamma=auto,Degree=3	CMML	CDS	0.09	0.127777778	0.09	0.104605263	0.826	0.703333333	0.191195072	0.284547146	0.191195072	0.15836245	0.225705735	0.104583831	0.10909278	0.296666667	0.10909278
SVM	Kernel=linear,C=0.1,Gamma=auto,Degree=3	MDS	CDS	0.09	0.105606061	0.09	0.095705931	0.88	0.748333333	0.128668394	0.140025742	0.128668394	0.076988857	0.132043716	0.051639778	0.045440233	0.251666667	0.045440233
SVM	Kernel=linear,C=0.1,Gamma=auto,Degree=3	PMF	CDS	0	0	0	0	0.888	0.74	0	0	0	0	0	0.050946595	0.042455496	0.26	0.042455496
SVM	Kernel=linear,C=1,Gamma=auto,Degree=3	AML	CDS	0.26	0.199898398	0.26	0.218781359	0.808	0.716666667	0.195505044	0.102295151	0.195505044	0.09338341	0.135791217	0.080663912	0.060858062	0.283333333	0.060858062
SVM	Kernel=linear,C=1,Gamma=auto,Degree=3	B-ALL	CDS	0.09	0.064093702	0.09	0.059564742	0.714	0.61	0.137032032	0.106820279	0.137032032	0.043291531	0.079408776	0.173089572	0.131983912	0.39	0.131983912
[truncated: 210,831 more rows]
